# Supplementary material for: A next generation approach to species delimitation reveals the role of hybridization in a cryptic species complex of corals
Source: BMC Evol Biol. 2019 Jun 6;19:116. doi: 10.1186/s12862-019-1427-y (PMC6555025; doi:10.1186/s12862-019-1427-y)
Supplement: Supplementary file 6 — Concatenated nexus files of all phylogenies constructed using RAxML on different pyRAD RADSeq datasets. (TXT 141 kb) [file 12862_2019_1427_MOESM6_ESM.txt]

#NEXUS
begin taxa;
	dimensions ntax=25;
	taxlabels
	D285[&!color=#0b086e]
	D324[&!color=#2b43cc]
	D330[&!color=#c2150c]
	D351[&!color=#c2150c]
	D357[&!color=#2b43cc]
	D384[&!color=#2b43cc]
	D415[&!color=#0b086e]
	D422[&!color=#a427ab]
	D435[&!color=#0b086e]
	D438[&!color=#2b43cc]
	D441[&!color=#c2150c]
	D445[&!color=#c2150c]
	D449[&!color=#a427ab]
	D451[&!color=#a427ab]
	D453[&!color=#db8514]
	D457[&!color=#0b086e]
	D460[&!color=#2b43cc]
	D494[&!color=#a427ab]
	D509[&!color=#c2150c]
	D518[&!color=#c2150c]
	D526[&!color=#0b086e]
	D536[&!color=#0b086e]
	D61[&!color=#0b086e]
	D63[&!color=#db8514]
	R41341[&!color=#2b43cc]
;
end;

begin trees;
	tree tree_1 = [&R] (D415:2.75E-4,((D457:0.001632,D526:6.97E-4)[&label=61]:2.28E-4,(D285:6.93E-4,((D61:6.94E-4,D536:4.62E-4)[&label=61]:1.0E-6,((((D494:0.002437,(D422:0.002773,D449:0.003089)[&label=48]:6.3E-4)[&label=68]:0.001153,D451:0.00338)[&label=100]:0.034382,((D453:0.001264,D63:0.001835)[&label=100]:0.0023,(D330:0.001605,((D351:2.31E-4,(D518:4.6E-4,D509:5.37E-4)[&label=95]:8.37E-4)[&label=91]:2.77E-4,(D441:2.3E-4,D445:5.56E-4)[&label=96]:8.32E-4)[&label=98]:8.35E-4)[&label=100]:0.00326)[&label=77]:9.23E-4)[&label=67]:7.42E-4,(D324:6.94E-4,(((D357:0.001162,D460:4.62E-4)[&label=59]:4.62E-4,(D438:1.0E-6,R41341:9.26E-4)[&label=30]:1.0E-6)[&label=16]:4.61E-4,D384:0.001158)[&label=11]:1.0E-6)[&label=20]:4.54E-4)[&label=51]:5.8E-4)[&label=20]:5.5E-4)[&label=13]:1.0E-6)[&label=16]:1.0E-6,D435:6.94E-4);
end;

begin figtree;
	set appearance.backgroundColorAttribute="Default";
	set appearance.backgroundColour=#ffffff;
	set appearance.branchColorAttribute="User selection";
	set appearance.branchColorGradient=false;
	set appearance.branchLineWidth=2.0;
	set appearance.branchMinLineWidth=0.0;
	set appearance.branchWidthAttribute="Fixed";
	set appearance.foregroundColour=#000000;
	set appearance.hilightingGradient=false;
	set appearance.selectionColour=#2d3680;
	set branchLabels.colorAttribute="User selection";
	set branchLabels.displayAttribute="Branch times";
	set branchLabels.fontName="sansserif";
	set branchLabels.fontSize=8;
	set branchLabels.fontStyle=0;
	set branchLabels.isShown=false;
	set branchLabels.significantDigits=4;
	set layout.expansion=0;
	set layout.layoutType="RECTILINEAR";
	set layout.zoom=0;
	set legend.attribute="label";
	set legend.fontSize=10.0;
	set legend.isShown=false;
	set legend.significantDigits=4;
	set nodeBars.barWidth=4.0;
	set nodeBars.displayAttribute=null;
	set nodeBars.isShown=false;
	set nodeLabels.colorAttribute="User selection";
	set nodeLabels.displayAttribute="label";
	set nodeLabels.fontName="sansserif";
	set nodeLabels.fontSize=10;
	set nodeLabels.fontStyle=0;
	set nodeLabels.isShown=true;
	set nodeLabels.significantDigits=4;
	set nodeShapeExternal.colourAttribute="User selection";
	set nodeShapeExternal.isShown=false;
	set nodeShapeExternal.minSize=10.0;
	set nodeShapeExternal.scaleType=Width;
	set nodeShapeExternal.shapeType=Circle;
	set nodeShapeExternal.size=4.0;
	set nodeShapeExternal.sizeAttribute="Fixed";
	set nodeShapeInternal.colourAttribute="User selection";
	set nodeShapeInternal.isShown=false;
	set nodeShapeInternal.minSize=10.0;
	set nodeShapeInternal.scaleType=Width;
	set nodeShapeInternal.shapeType=Circle;
	set nodeShapeInternal.size=4.0;
	set nodeShapeInternal.sizeAttribute="Fixed";
	set polarLayout.alignTipLabels=false;
	set polarLayout.angularRange=0;
	set polarLayout.rootAngle=0;
	set polarLayout.rootLength=100;
	set polarLayout.showRoot=true;
	set radialLayout.spread=0.0;
	set rectilinearLayout.alignTipLabels=false;
	set rectilinearLayout.curvature=0;
	set rectilinearLayout.rootLength=100;
	set scale.offsetAge=0.0;
	set scale.rootAge=1.0;
	set scale.scaleFactor=1.0;
	set scale.scaleRoot=false;
	set scaleAxis.automaticScale=true;
	set scaleAxis.fontSize=8.0;
	set scaleAxis.isShown=false;
	set scaleAxis.lineWidth=1.0;
	set scaleAxis.majorTicks=1.0;
	set scaleAxis.minorTicks=0.5;
	set scaleAxis.origin=0.0;
	set scaleAxis.reverseAxis=false;
	set scaleAxis.showGrid=true;
	set scaleBar.automaticScale=true;
	set scaleBar.fontSize=10.0;
	set scaleBar.isShown=true;
	set scaleBar.lineWidth=1.0;
	set scaleBar.scaleRange=0.0;
	set tipLabels.colorAttribute="User selection";
	set tipLabels.displayAttribute="Names";
	set tipLabels.fontName="Calibri";
	set tipLabels.fontSize=14;
	set tipLabels.fontStyle=0;
	set tipLabels.isShown=true;
	set tipLabels.significantDigits=4;
	set trees.order=false;
	set trees.orderType="increasing";
	set trees.rooting=true;
	set trees.rootingType="User Selection";
	set trees.transform=false;
	set trees.transformType="cladogram";
end;

#NEXUS
begin taxa;
	dimensions ntax=69;
	taxlabels
	D280[&!color=#-10001552]
	D297[&!color=#-10001552]
	D430[&!color=#-10001552]
	D508[&!color=#-10146125]
	D427[&!color=#-10146125]
	Z34665[&!color=#-10146125]
	D425[&!color=#-10146125]
	D420[&!color=#-10146125]
	D419[&!color=#-15460506]
	D392[&!color=#-15460506]
	D437[&!color=#-15460506]
	D487[&!color=#-14469413]
	D432[&!color=#-14469413]
	D489[&!color=#-14469413]
	D433[&!color=#-14469413]
	Z34706[&!color=#-14469413]
	D515[&!color=#-14469413]
	D312[&!color=#-14469413]
	D302[&!color=#-14469413]
	D507[&!color=#-14469413]
	D339[&!color=#-14469413]
	D527[&!color=#-14469413]
	D2[&!color=#-14469413]
	D439[&!color=#-14469413]
	D429[&!color=#-14469413]
	Z34643[&!color=#-15460506]
	D531[&!color=#-15460506]
	D540[&!color=#-15460506]
	D455[&!color=#-15460506]
	Z34681[&!color=#-15460506]
	D329[&!color=#-3405052]
	D524[&!color=#-3405052]
	D537[&!color=#-3405052]
	D492[&!color=#-3405052]
	D511[&!color=#-3405052]
	D19[&!color=#-3405052]
	D505[&!color=#-3405052]
	D496[&!color=#-3405052]
	D403[&!color=#-3405052]
	D500[&!color=#-3405052]
	Z33623[&!color=#-3405052]
	D517[&!color=#-3405052]
	D450[&!color=#-3405052]
	D465[&!color=#-3405052]
	D442[&!color=#-14109379]
	D443[&!color=#-14109379]
	D493[&!color=#-14109379]
	D473[&!color=#-14109379]
	D513[&!color=#-14109379]
	D485[&!color=#-14109379]
	D413[&!color=#-14109379]
	D512[&!color=#-3384545]
	D401[&!color=#-3384545]
	D506[&!color=#-3384545]
	D411[&!color=#-3384545]
	D525[&!color=#-3384545]
	D421[&!color=#-3384545]
	D538[&!color=#-3384545]
	D416[&!color=#-3384545]
	Z34695[&!color=#-3384545]
	D514
	D404
	D382[&!color=#-3388489]
	D118[&!color=#-3388489]
	D80[&!color=#-3388489]
	D409[&!color=#-3388489]
	D115[&!color=#-3388489]
	D20[&!color=#-3388489]
	D444[&!color=#-3388489]
;
end;

begin trees;
	tree tree_1 = [&R] (D115:0.00000078823986541908,(D382:0.00385022167704836835,(D20:0.00389856193303515309,((D413:0.00000078823986541908,D485:0.00341596713246174362)56:0.00169248010398895580,(D329:0.00381809636737114912,(((((D430:0.00255925208629268061,D280:0.00000078823986541908)48:0.00255391688241491614,((D403:0.00000078823986541908,D505:0.00255344061417843047)47:0.00127497688553890169,(((((Z34643:0.00000078823986541908,(((((D302:0.00000078823986541908,(D427:0.00000078823986541908,(D429:0.00000078823986541908,(D527:0.00648354483569254809,(((D425:0.00000078823986541908,(D439:0.00000078823986541908,((D487:0.00000078823986541908,(D419:0.00254562881199848741,((D531:0.00127068112207619839,Z34681:0.00000078823986541908)42:0.00000078823986541908,D455:0.00000078823986541908)56:0.00304489866605190144)6:0.00000078823986541908)1:0.00000078823986541908,D433:0.00000078823986541908)1:0.00000078823986541908)1:0.00000078823986541908)2:0.00000078823986541908,D392:0.00385074090912517495)5:0.00150938735652959822,D2:0.00000078823986541908)5:0.00000078823986541908)1:0.00000078823986541908)0:0.00000078823986541908)0:0.00000078823986541908)0:0.00000078823986541908,D312:0.00000078823986541908)0:0.00000078823986541908,D339:0.00000078823986541908)0:0.00000078823986541908,D507:0.00000078823986541908)1:0.00000078823986541908,D489:0.00000078823986541908)0:0.00000078823986541908)1:0.00000078823986541908,D515:0.00000078823986541908)13:0.00000078823986541908,(((D420:0.00000078823986541908,(Z34706:0.00000078823986541908,Z34665:0.00000078823986541908)26:0.00000078823986541908)25:0.00000078823986541908,(((D432:0.00127205057973017862,((((((D493:0.00388412233155581476,(D297:0.00525501133205141715,D442:0.00129658446217009488)5:0.00000078823986541908)1:0.00127470014087233477,D473:0.00000078823986541908)3:0.00000078823986541908,(D443:0.00129875899991481426,D513:0.00257614909838846514)14:0.00000078823986541908)1:0.00127257130179962534,D118:0.00529562627732400176)0:0.00000078823986541908,D538:0.00520148112828925507)0:0.00127077258924985408,((D512:0.00387156027729295815,(D19:0.00392610366181680385,D450:0.00256867389966387210)18:0.00000078823986541908)8:0.00127066419257809509,D421:0.00128426515742072222)2:0.00000078823986541908)4:0.00127273065590157472)2:0.00000078823986541908,D540:0.00256932476501555047)1:0.00000078823986541908,D508:0.00000078823986541908)1:0.00126666347679220306)2:0.00000078823986541908,D437:0.00256111677188306571)12:0.00304128948285237828)4:0.00126982425361408819,(((D409:0.00257923204250296413,D80:0.00128704610877788885)46:0.00127523876375332007,D517:0.00000078823986541908)28:0.00000078823986541908,(((D525:0.00000078823986541908,D506:0.00000078823986541908)66:0.00127304140530283354,D404:0.00256895029010268967)1:0.00000078823986541908,((Z33623:0.00127403614862739043,D537:0.00255448021472563227)4:0.00000078823986541908,(D514:0.00000078823986541908,D492:0.00000078823986541908)5:0.00000078823986541908)0:0.00000078823986541908)0:0.00000078823986541908)0:0.00000078823986541908)0:0.00000078823986541908,((D411:0.00259730567313375474,D401:0.00126778801909789010)41:0.00127152867581643088,(D496:0.00000078823986541908,D511:0.00000078823986541908)19:0.00000078823986541908)5:0.00126560500509469891)0:0.00126216142791194625)0:0.00000078823986541908)0:0.00000078823986541908,(D524:0.00000078823986541908,D500:0.00000078823986541908)65:0.00126982443592479118)0:0.00000078823986541908,(D416:0.00260473993662143494,Z34695:0.00000078823986541908)40:0.00126944577947978206)0:0.00000078823986541908,D465:0.00000078823986541908)0:0.00000078823986541908)0:0.00126857356345967979)2:0.00000078823986541908)45:0.00255975763760670286)31:0.00000078823986541908,D444:0.00254687424673707020);
end;

begin figtree;
	set appearance.backgroundColorAttribute="Default";
	set appearance.backgroundColour=#-1;
	set appearance.branchColorAttribute="User selection";
	set appearance.branchLineWidth=2.0;
	set appearance.branchMinLineWidth=0.0;
	set appearance.branchWidthAttribute="Fixed";
	set appearance.foregroundColour=#-16777216;
	set appearance.selectionColour=#-2144520576;
	set branchLabels.colorAttribute="User selection";
	set branchLabels.displayAttribute="Branch times";
	set branchLabels.fontName="sansserif";
	set branchLabels.fontSize=8;
	set branchLabels.fontStyle=0;
	set branchLabels.isShown=false;
	set branchLabels.significantDigits=4;
	set layout.expansion=505;
	set layout.layoutType="RECTILINEAR";
	set layout.zoom=0;
	set legend.attribute="label";
	set legend.fontSize=10.0;
	set legend.isShown=false;
	set legend.significantDigits=4;
	set nodeBars.barWidth=4.0;
	set nodeBars.displayAttribute=null;
	set nodeBars.isShown=false;
	set nodeLabels.colorAttribute="User selection";
	set nodeLabels.displayAttribute="label";
	set nodeLabels.fontName="sansserif";
	set nodeLabels.fontSize=9;
	set nodeLabels.fontStyle=0;
	set nodeLabels.isShown=true;
	set nodeLabels.significantDigits=4;
	set nodeShape.colourAttribute="User selection";
	set nodeShape.isShown=false;
	set nodeShape.minSize=10.0;
	set nodeShape.scaleType=Width;
	set nodeShape.shapeType=Circle;
	set nodeShape.size=4.0;
	set nodeShape.sizeAttribute="Fixed";
	set polarLayout.alignTipLabels=false;
	set polarLayout.angularRange=0;
	set polarLayout.rootAngle=0;
	set polarLayout.rootLength=100;
	set polarLayout.showRoot=true;
	set radialLayout.spread=0.0;
	set rectilinearLayout.alignTipLabels=false;
	set rectilinearLayout.curvature=0;
	set rectilinearLayout.rootLength=100;
	set scale.offsetAge=0.0;
	set scale.rootAge=1.0;
	set scale.scaleFactor=1.0;
	set scale.scaleRoot=false;
	set scaleAxis.automaticScale=true;
	set scaleAxis.fontSize=8.0;
	set scaleAxis.isShown=false;
	set scaleAxis.lineWidth=1.0;
	set scaleAxis.majorTicks=1.0;
	set scaleAxis.origin=0.0;
	set scaleAxis.reverseAxis=false;
	set scaleAxis.showGrid=true;
	set scaleBar.automaticScale=true;
	set scaleBar.fontSize=10.0;
	set scaleBar.isShown=true;
	set scaleBar.lineWidth=1.0;
	set scaleBar.scaleRange=0.0;
	set tipLabels.colorAttribute="User selection";
	set tipLabels.displayAttribute="Names";
	set tipLabels.fontName="Calibri";
	set tipLabels.fontSize=14;
	set tipLabels.fontStyle=0;
	set tipLabels.isShown=true;
	set tipLabels.significantDigits=4;
	set trees.order=false;
	set trees.orderType="increasing";
	set trees.rooting=true;
	set trees.rootingType="Midpoint";
	set trees.transform=false;
	set trees.transformType="cladogram";
end;

#NEXUS
begin taxa;
	dimensions ntax=25;
	taxlabels
	D285[&!color=#0b086e]
	D324[&!color=#2b43cc]
	D330[&!color=#c2150c]
	D351[&!color=#c2150c]
	D357[&!color=#2b43cc]
	D384[&!color=#2b43cc]
	D415[&!color=#0b086e]
	D422[&!color=#a427ab]
	D435[&!color=#0b086e]
	D438[&!color=#2b43cc]
	D441[&!color=#c2150c]
	D445[&!color=#c2150c]
	D449[&!color=#a427ab]
	D451[&!color=#a427ab]
	D453[&!color=#db8514]
	D457[&!color=#0b086e]
	D460[&!color=#2b43cc]
	D494[&!color=#a427ab]
	D509[&!color=#c2150c]
	D518[&!color=#c2150c]
	D526[&!color=#0b086e]
	D536[&!color=#0b086e]
	D61[&!color=#0b086e]
	D63[&!color=#db8514]
	R41341[&!color=#2b43cc]
;
end;

begin trees;
	tree tree_1 = [&R] (R41341:0.00016057100200813130,((D384:0.00016012871422759273,(D357:0.00032089240842872674,D460:0.00000104351261031060)78:0.00031954367636647415)5:0.00000104351261031060,(D438:0.00000104351261031060,(((D451:0.00129132813673595742,(D494:0.00017576633295620338,(D449:0.00048158803809706448,D422:0.00030073968638863897)56:0.00040279063099179124)89:0.00075686664725324777)100:0.01739096118697060905,((D330:0.00059567929163962152,(D351:0.00000104351261031060,((D445:0.00009163550341339674,D441:0.00000104351261031060)39:0.00006825156187781243,(D509:0.00000104351261031060,D518:0.00015995616365188065)79:0.00050267001969110355)36:0.00000104351261031060)82:0.00043071106319009938)94:0.00112374601834429409,(D63:0.00000104351261031060,D453:0.00019484498698347494)100:0.00162649480054919988)90:0.00062408142701606256)75:0.00051366171569582194,(D285:0.00000104351261031060,((D536:0.00000104351261031060,(D457:0.00000104351261031060,D526:0.00015983846116021761)62:0.00000426465348978117)47:0.00015536272517206311,(D435:0.00032018403369084818,(D415:0.00000104351261031060,D61:0.00048173142759144738)43:0.00000104351261031060)21:0.00000104351261031060)34:0.00000104351261031060)95:0.00034000289994568823)54:0.00031419081871029769)34:0.00000104351261031060)9:0.00000104351261031060,D324:0.00032038977772322807);
end;

begin figtree;
	set appearance.backgroundColorAttribute="Default";
	set appearance.backgroundColour=#ffffff;
	set appearance.branchColorAttribute="User selection";
	set appearance.branchColorGradient=false;
	set appearance.branchLineWidth=2.0;
	set appearance.branchMinLineWidth=0.0;
	set appearance.branchWidthAttribute="Fixed";
	set appearance.foregroundColour=#000000;
	set appearance.hilightingGradient=false;
	set appearance.selectionColour=#2d3680;
	set branchLabels.colorAttribute="User selection";
	set branchLabels.displayAttribute="Branch times";
	set branchLabels.fontName="sansserif";
	set branchLabels.fontSize=8;
	set branchLabels.fontStyle=0;
	set branchLabels.isShown=false;
	set branchLabels.significantDigits=4;
	set layout.expansion=0;
	set layout.layoutType="RECTILINEAR";
	set layout.zoom=0;
	set legend.attribute="label";
	set legend.fontSize=10.0;
	set legend.isShown=false;
	set legend.significantDigits=4;
	set nodeBars.barWidth=4.0;
	set nodeBars.displayAttribute=null;
	set nodeBars.isShown=false;
	set nodeLabels.colorAttribute="User selection";
	set nodeLabels.displayAttribute="label";
	set nodeLabels.fontName="sansserif";
	set nodeLabels.fontSize=10;
	set nodeLabels.fontStyle=0;
	set nodeLabels.isShown=true;
	set nodeLabels.significantDigits=4;
	set nodeShapeExternal.colourAttribute="User selection";
	set nodeShapeExternal.isShown=false;
	set nodeShapeExternal.minSize=10.0;
	set nodeShapeExternal.scaleType=Width;
	set nodeShapeExternal.shapeType=Circle;
	set nodeShapeExternal.size=4.0;
	set nodeShapeExternal.sizeAttribute="Fixed";
	set nodeShapeInternal.colourAttribute="User selection";
	set nodeShapeInternal.isShown=false;
	set nodeShapeInternal.minSize=10.0;
	set nodeShapeInternal.scaleType=Width;
	set nodeShapeInternal.shapeType=Circle;
	set nodeShapeInternal.size=4.0;
	set nodeShapeInternal.sizeAttribute="Fixed";
	set polarLayout.alignTipLabels=false;
	set polarLayout.angularRange=0;
	set polarLayout.rootAngle=0;
	set polarLayout.rootLength=100;
	set polarLayout.showRoot=true;
	set radialLayout.spread=0.0;
	set rectilinearLayout.alignTipLabels=false;
	set rectilinearLayout.curvature=0;
	set rectilinearLayout.rootLength=100;
	set scale.offsetAge=0.0;
	set scale.rootAge=1.0;
	set scale.scaleFactor=1.0;
	set scale.scaleRoot=false;
	set scaleAxis.automaticScale=true;
	set scaleAxis.fontSize=8.0;
	set scaleAxis.isShown=false;
	set scaleAxis.lineWidth=1.0;
	set scaleAxis.majorTicks=1.0;
	set scaleAxis.minorTicks=0.5;
	set scaleAxis.origin=0.0;
	set scaleAxis.reverseAxis=false;
	set scaleAxis.showGrid=true;
	set scaleBar.automaticScale=true;
	set scaleBar.fontSize=10.0;
	set scaleBar.isShown=true;
	set scaleBar.lineWidth=1.0;
	set scaleBar.scaleRange=0.0;
	set tipLabels.colorAttribute="User selection";
	set tipLabels.displayAttribute="Names";
	set tipLabels.fontName="Calibri";
	set tipLabels.fontSize=14;
	set tipLabels.fontStyle=0;
	set tipLabels.isShown=true;
	set tipLabels.significantDigits=4;
	set trees.order=false;
	set trees.orderType="increasing";
	set trees.rooting=true;
	set trees.rootingType="User Selection";
	set trees.transform=false;
	set trees.transformType="cladogram";
end;#NEXUS
begin taxa;
	dimensions ntax=69;
	taxlabels
	D280[&!color=#-10001552]
	D297[&!color=#-10001552]
	D430[&!color=#-10001552]
	D508[&!color=#-10146125]
	D427[&!color=#-10146125]
	Z34665[&!color=#-10146125]
	D425[&!color=#-10146125]
	D420[&!color=#-10146125]
	D419[&!color=#-15460506]
	D392[&!color=#-15460506]
	D437[&!color=#-15460506]
	D487[&!color=#-14469413]
	D432[&!color=#-14469413]
	D489[&!color=#-14469413]
	D433[&!color=#-14469413]
	Z34706[&!color=#-14469413]
	D515[&!color=#-14469413]
	D312[&!color=#-14469413]
	D302[&!color=#-14469413]
	D507[&!color=#-14469413]
	D339[&!color=#-14469413]
	D527[&!color=#-14469413]
	D2[&!color=#-14469413]
	D439[&!color=#-14469413]
	D429[&!color=#-14469413]
	Z34643[&!color=#-15460506]
	D531[&!color=#-15460506]
	D540[&!color=#-15460506]
	D455[&!color=#-15460506]
	Z34681[&!color=#-15460506]
	D329[&!color=#-3405052]
	D524[&!color=#-3405052]
	D537[&!color=#-3405052]
	D492[&!color=#-3405052]
	D511[&!color=#-3405052]
	D19[&!color=#-3405052]
	D505[&!color=#-3405052]
	D496[&!color=#-3405052]
	D403[&!color=#-3405052]
	D500[&!color=#-3405052]
	Z33623[&!color=#-3405052]
	D517[&!color=#-3405052]
	D450[&!color=#-3405052]
	D465[&!color=#-3405052]
	D442[&!color=#-14109379]
	D443[&!color=#-14109379]
	D493[&!color=#-14109379]
	D473[&!color=#-14109379]
	D513[&!color=#-14109379]
	D485[&!color=#-14109379]
	D413[&!color=#-14109379]
	D512[&!color=#-3384545]
	D401[&!color=#-3384545]
	D506[&!color=#-3384545]
	D411[&!color=#-3384545]
	D525[&!color=#-3384545]
	D421[&!color=#-3384545]
	D538[&!color=#-3384545]
	D416[&!color=#-3384545]
	Z34695[&!color=#-3384545]
	D514
	D404
	D382[&!color=#-3388489]
	D118[&!color=#-3388489]
	D80[&!color=#-3388489]
	D409[&!color=#-3388489]
	D115[&!color=#-3388489]
	D20[&!color=#-3388489]
	D444[&!color=#-3388489]
;
end;

begin trees;
	tree tree_1 = [&R] (((D511:0.00000083585149300809,D430:0.00000083585149300809)4:0.00000083585149300809,D496:0.00000083585149300809)7:0.00000083585149300809,(D115:0.00000083585149300809,((((D329:0.00030392703863810515,(D297:0.00000083585149300809,D280:0.00000083585149300809)51:0.00023522636906122624)12:0.00000083585149300809,D505:0.00010189403361109319)3:0.00000083585149300809,((((((((D19:0.00010182930493482386,(D524:0.00000083585149300809,(D403:0.00000083585149300809,D500:0.00000083585149300809)0:0.00000083585149300809)4:0.00009989149527460427)3:0.00000083585149300809,(D517:0.00000083585149300809,D450:0.00010090155358930439)18:0.00000083585149300809)5:0.00000083585149300809,(((D465:0.00000083585149300809,D514:0.00000083585149300809)1:0.00000083585149300809,(D492:0.00000083585149300809,D80:0.00000083585149300809)0:0.00000083585149300809)0:0.00000083585149300809,(D427:0.00000083585149300809,(((((D419:0.00020339013771407394,D515:0.00010090042363089711)3:0.00000083585149300809,(((D540:0.00000083585149300809,(Z34681:0.00000083585149300809,D455:0.00000083585149300809)33:0.00000083585149300809)23:0.00013384696588098299,D531:0.00000083585149300809)51:0.00026948026856404779,(D2:0.00000083585149300809,(((((D527:0.00000083585149300809,D507:0.00000083585149300809)14:0.00000083585149300809,(((D437:0.00000083585149300809,D425:0.00000083585149300809)14:0.00000083585149300809,(D432:0.00000083585149300809,D439:0.00000083585149300809)22:0.00000083585149300809)0:0.00000083585149300809,D433:0.00000083585149300809)5:0.00011792800626502061)1:0.00000083585149300809,(((Z34643:0.00000083585149300809,Z34706:0.00000083585149300809)6:0.00000083585149300809,D302:0.00000083585149300809)3:0.00000083585149300809,D429:0.00000083585149300809)1:0.00000083585149300809)0:0.00000083585149300809,(D489:0.00000083585149300809,D339:0.00000083585149300809)17:0.00000083585149300809)0:0.00000083585149300809,D312:0.00000083585149300809)0:0.00000083585149300809)1:0.00000083585149300809)0:0.00000083585149300809)1:0.00000083585149300809,D392:0.00030517893965228862)31:0.00011788923340536809,(D508:0.00000083585149300809,Z34665:0.00000083585149300809)77:0.00010161739689797221)39:0.00011788906964984345,(D487:0.00010170418484354967,D420:0.00010170385071419981)3:0.00000083585149300809)4:0.00000083585149300809)47:0.00011799839085131727)0:0.00000083585149300809)0:0.00000083585149300809,D404:0.00020362168203303741)0:0.00000083585149300809,(((D442:0.00010186351671791045,D485:0.00013490797129991211)11:0.00000083585149300809,((D493:0.00000083585149300809,((D513:0.00000083585149300809,D473:0.00000083585149300809)6:0.00000083585149300809,D443:0.00000083585149300809)3:0.00000083585149300809)5:0.00000083585149300809,D413:0.00000083585149300809)3:0.00000083585149300809)64:0.00027062364011030059,(D421:0.00010195014449096377,((D401:0.00020364543924023901,D512:0.00010174611322338951)27:0.00000083585149300809,D411:0.00000083585149300809)52:0.00020266015308138995)6:0.00000083585149300809)1:0.00000083585149300809)0:0.00000083585149300809,(D409:0.00010173818608671693,(D118:0.00000083585149300809,D444:0.00000083585149300809)40:0.00020240377980978622)14:0.00000083585149300809)0:0.00000083585149300809,((D506:0.00000083585149300809,D525:0.00000083585149300809)67:0.00010156975496545731,(D538:0.00030531014789065154,(Z34695:0.00000083585149300809,D416:0.00000083585149300809)30:0.00000083585149300809)41:0.00000579509562175849)6:0.00009579727563746826)0:0.00000083585149300809,(Z33623:0.00010182918150646664,D537:0.00020366820868606352)4:0.00000083585149300809)0:0.00000083585149300809)0:0.00000083585149300809,D382:0.00020380037120837835)1:0.00010152355474895478)4:0.00000083585149300809,D20:0.00000083585149300809);
end;

begin figtree;
	set appearance.backgroundColorAttribute="Default";
	set appearance.backgroundColour=#-1;
	set appearance.branchColorAttribute="User selection";
	set appearance.branchLineWidth=2.0;
	set appearance.branchMinLineWidth=0.0;
	set appearance.branchWidthAttribute="Fixed";
	set appearance.foregroundColour=#-16777216;
	set appearance.selectionColour=#-2144520576;
	set branchLabels.colorAttribute="User selection";
	set branchLabels.displayAttribute="Branch times";
	set branchLabels.fontName="sansserif";
	set branchLabels.fontSize=8;
	set branchLabels.fontStyle=0;
	set branchLabels.isShown=false;
	set branchLabels.significantDigits=4;
	set layout.expansion=505;
	set layout.layoutType="RECTILINEAR";
	set layout.zoom=0;
	set legend.attribute="label";
	set legend.fontSize=10.0;
	set legend.isShown=false;
	set legend.significantDigits=4;
	set nodeBars.barWidth=4.0;
	set nodeBars.displayAttribute=null;
	set nodeBars.isShown=false;
	set nodeLabels.colorAttribute="User selection";
	set nodeLabels.displayAttribute="label";
	set nodeLabels.fontName="sansserif";
	set nodeLabels.fontSize=9;
	set nodeLabels.fontStyle=0;
	set nodeLabels.isShown=true;
	set nodeLabels.significantDigits=4;
	set nodeShape.colourAttribute="User selection";
	set nodeShape.isShown=false;
	set nodeShape.minSize=10.0;
	set nodeShape.scaleType=Width;
	set nodeShape.shapeType=Circle;
	set nodeShape.size=4.0;
	set nodeShape.sizeAttribute="Fixed";
	set polarLayout.alignTipLabels=false;
	set polarLayout.angularRange=0;
	set polarLayout.rootAngle=0;
	set polarLayout.rootLength=100;
	set polarLayout.showRoot=true;
	set radialLayout.spread=0.0;
	set rectilinearLayout.alignTipLabels=false;
	set rectilinearLayout.curvature=0;
	set rectilinearLayout.rootLength=100;
	set scale.offsetAge=0.0;
	set scale.rootAge=1.0;
	set scale.scaleFactor=1.0;
	set scale.scaleRoot=false;
	set scaleAxis.automaticScale=true;
	set scaleAxis.fontSize=8.0;
	set scaleAxis.isShown=false;
	set scaleAxis.lineWidth=1.0;
	set scaleAxis.majorTicks=1.0;
	set scaleAxis.origin=0.0;
	set scaleAxis.reverseAxis=false;
	set scaleAxis.showGrid=true;
	set scaleBar.automaticScale=true;
	set scaleBar.fontSize=10.0;
	set scaleBar.isShown=true;
	set scaleBar.lineWidth=1.0;
	set scaleBar.scaleRange=0.0;
	set tipLabels.colorAttribute="User selection";
	set tipLabels.displayAttribute="Names";
	set tipLabels.fontName="Calibri";
	set tipLabels.fontSize=14;
	set tipLabels.fontStyle=0;
	set tipLabels.isShown=true;
	set tipLabels.significantDigits=4;
	set trees.order=false;
	set trees.orderType="increasing";
	set trees.rooting=true;
	set trees.rootingType="Midpoint";
	set trees.transform=false;
	set trees.transformType="cladogram";
end;

#NEXUS
begin taxa;
	dimensions ntax=25;
	taxlabels
	D285[&!color=#0b086e]
	D324[&!color=#2b43cc]
	D330[&!color=#c2150c]
	D351[&!color=#c2150c]
	D357[&!color=#2b43cc]
	D384[&!color=#2b43cc]
	D415[&!color=#0b086e]
	D422[&!color=#a427ab]
	D435[&!color=#0b086e]
	D438[&!color=#2b43cc]
	D441[&!color=#c2150c]
	D445[&!color=#c2150c]
	D449[&!color=#a427ab]
	D451[&!color=#a427ab]
	D453[&!color=#db8514]
	D457[&!color=#0b086e]
	D460[&!color=#2b43cc]
	D494[&!color=#a427ab]
	D509[&!color=#c2150c]
	D518[&!color=#c2150c]
	D526[&!color=#0b086e]
	D536[&!color=#0b086e]
	D61[&!color=#0b086e]
	D63[&!color=#db8514]
	R41341[&!color=#2b43cc]
;
end;

begin trees;
	tree tree_1 = [&R] (D526:0.002836,((D415:0.002578,D435:0.002829)[&label=90]:8.77E-4,(D285:0.003526,(D61:0.003363,(D457:0.006131,(((D324:0.005949,D357:0.00556)[&label=100]:0.001768,(R41341:0.004057,((D384:0.003381,D438:0.00317)[&label=65]:6.7E-4,D460:0.003711)[&label=94]:9.58E-4)[&label=100]:0.004673)[&label=100]:0.002076,((((D449:0.002897,D422:0.002778)[&label=99]:8.32E-4,D494:0.00299)[&label=100]:0.004332,D451:0.007991)[&label=100]:0.122903,((D330:0.006311,(D509:0.002379,((D445:0.002465,D518:0.002699)[&label=48]:6.56E-4,(D351:0.002619,D441:0.002694)[&label=99]:8.5E-4)[&label=25]:6.65E-4)[&label=100]:0.004463)[&label=100]:0.015289,(D63:0.002504,D453:0.002438)[&label=100]:0.016867)[&label=100]:0.002757)[&label=100]:0.007996)[&label=100]:0.00392)[&label=100]:0.002909)[&label=90]:6.42E-4)[&label=42]:5.16E-4)[&label=56]:7.03E-4,D536:0.003173);
end;

begin figtree;
	set appearance.backgroundColorAttribute="Default";
	set appearance.backgroundColour=#ffffff;
	set appearance.branchColorAttribute="User selection";
	set appearance.branchColorGradient=false;
	set appearance.branchLineWidth=2.0;
	set appearance.branchMinLineWidth=0.0;
	set appearance.branchWidthAttribute="Fixed";
	set appearance.foregroundColour=#000000;
	set appearance.hilightingGradient=false;
	set appearance.selectionColour=#2d3680;
	set branchLabels.colorAttribute="User selection";
	set branchLabels.displayAttribute="Branch times";
	set branchLabels.fontName="sansserif";
	set branchLabels.fontSize=8;
	set branchLabels.fontStyle=0;
	set branchLabels.isShown=false;
	set branchLabels.significantDigits=4;
	set layout.expansion=0;
	set layout.layoutType="RECTILINEAR";
	set layout.zoom=0;
	set legend.attribute="label";
	set legend.fontSize=10.0;
	set legend.isShown=false;
	set legend.significantDigits=4;
	set nodeBars.barWidth=4.0;
	set nodeBars.displayAttribute=null;
	set nodeBars.isShown=false;
	set nodeLabels.colorAttribute="User selection";
	set nodeLabels.displayAttribute="label";
	set nodeLabels.fontName="sansserif";
	set nodeLabels.fontSize=10;
	set nodeLabels.fontStyle=0;
	set nodeLabels.isShown=true;
	set nodeLabels.significantDigits=4;
	set nodeShapeExternal.colourAttribute="User selection";
	set nodeShapeExternal.isShown=false;
	set nodeShapeExternal.minSize=10.0;
	set nodeShapeExternal.scaleType=Width;
	set nodeShapeExternal.shapeType=Circle;
	set nodeShapeExternal.size=4.0;
	set nodeShapeExternal.sizeAttribute="Fixed";
	set nodeShapeInternal.colourAttribute="User selection";
	set nodeShapeInternal.isShown=false;
	set nodeShapeInternal.minSize=10.0;
	set nodeShapeInternal.scaleType=Width;
	set nodeShapeInternal.shapeType=Circle;
	set nodeShapeInternal.size=4.0;
	set nodeShapeInternal.sizeAttribute="Fixed";
	set polarLayout.alignTipLabels=false;
	set polarLayout.angularRange=0;
	set polarLayout.rootAngle=0;
	set polarLayout.rootLength=100;
	set polarLayout.showRoot=true;
	set radialLayout.spread=0.0;
	set rectilinearLayout.alignTipLabels=false;
	set rectilinearLayout.curvature=0;
	set rectilinearLayout.rootLength=100;
	set scale.offsetAge=0.0;
	set scale.rootAge=1.0;
	set scale.scaleFactor=1.0;
	set scale.scaleRoot=false;
	set scaleAxis.automaticScale=true;
	set scaleAxis.fontSize=8.0;
	set scaleAxis.isShown=false;
	set scaleAxis.lineWidth=1.0;
	set scaleAxis.majorTicks=1.0;
	set scaleAxis.minorTicks=0.5;
	set scaleAxis.origin=0.0;
	set scaleAxis.reverseAxis=false;
	set scaleAxis.showGrid=true;
	set scaleBar.automaticScale=true;
	set scaleBar.fontSize=10.0;
	set scaleBar.isShown=true;
	set scaleBar.lineWidth=1.0;
	set scaleBar.scaleRange=0.0;
	set tipLabels.colorAttribute="User selection";
	set tipLabels.displayAttribute="Names";
	set tipLabels.fontName="Calibri";
	set tipLabels.fontSize=14;
	set tipLabels.fontStyle=0;
	set tipLabels.isShown=true;
	set tipLabels.significantDigits=4;
	set trees.order=false;
	set trees.orderType="increasing";
	set trees.rooting=true;
	set trees.rootingType="User Selection";
	set trees.transform=false;
	set trees.transformType="cladogram";
end;

#NEXUS
begin taxa;
	dimensions ntax=69;
	taxlabels
	D280[&!color=#-10001552]
	D297[&!color=#-10001552]
	D430[&!color=#-10001552]
	D508[&!color=#-10146125]
	D427[&!color=#-10146125]
	Z34665[&!color=#-10146125]
	D425[&!color=#-10146125]
	D420[&!color=#-10146125]
	D419[&!color=#-15460506]
	D392[&!color=#-15460506]
	D437[&!color=#-15460506]
	D487[&!color=#-14469413]
	D432[&!color=#-14469413]
	D489[&!color=#-14469413]
	D433[&!color=#-14469413]
	Z34706[&!color=#-14469413]
	D515[&!color=#-14469413]
	D312[&!color=#-14469413]
	D302[&!color=#-14469413]
	D507[&!color=#-14469413]
	D339[&!color=#-14469413]
	D527[&!color=#-14469413]
	D2[&!color=#-14469413]
	D439[&!color=#-14469413]
	D429[&!color=#-14469413]
	Z34643[&!color=#-15460506]
	D531[&!color=#-15460506]
	D540[&!color=#-15460506]
	D455[&!color=#-15460506]
	Z34681[&!color=#-15460506]
	D329[&!color=#-3405052]
	D524[&!color=#-3405052]
	D537[&!color=#-3405052]
	D492[&!color=#-3405052]
	D511[&!color=#-3405052]
	D19[&!color=#-3405052]
	D505[&!color=#-3405052]
	D496[&!color=#-3405052]
	D403[&!color=#-3405052]
	D500[&!color=#-3405052]
	Z33623[&!color=#-3405052]
	D517[&!color=#-3405052]
	D450[&!color=#-3405052]
	D465[&!color=#-3405052]
	D442[&!color=#-14109379]
	D443[&!color=#-14109379]
	D493[&!color=#-14109379]
	D473[&!color=#-14109379]
	D513[&!color=#-14109379]
	D485[&!color=#-14109379]
	D413[&!color=#-14109379]
	D512[&!color=#-3384545]
	D401[&!color=#-3384545]
	D506[&!color=#-3384545]
	D411[&!color=#-3384545]
	D525[&!color=#-3384545]
	D421[&!color=#-3384545]
	D538[&!color=#-3384545]
	D416[&!color=#-3384545]
	Z34695[&!color=#-3384545]
	D514
	D404
	D382[&!color=#-3388489]
	D118[&!color=#-3388489]
	D80[&!color=#-3388489]
	D409[&!color=#-3388489]
	D115[&!color=#-3388489]
	D20[&!color=#-3388489]
	D444[&!color=#-3388489]
;
end;

begin trees;
	tree tree_1 = [&R] (D115:0.00263352519734613927,((D444:0.00269265912045285258,(D382:0.00245930378571926475,D409:0.00293167809330912655)44:0.00068179734833621745)34:0.00072668169663407840,(D80:0.00293459621637514245,(D20:0.00044133098301986855,((((D473:0.00338913064802016852,(D513:0.00337708456118515285,(((D413:0.00373969302332569217,(D442:0.00041316703668840420,D443:0.00042816927353489672)100:0.00382885756294509046)53:0.00114584938458380729,D493:0.00388932700938273692)47:0.00095699471068592414,D485:0.00397613279587137602)33:0.00098267782064168216)74:0.00121393253257746241)100:0.02947832478985612167,((D404:0.01192110164270834133,D514:0.01332327612198638996)100:0.01630336379911863018,(Z34695:0.00692919114904620281,((D538:0.00378265403569396329,D416:0.00394368995563928668)100:0.00994583546616422363,(((D401:0.00463825543980162652,(D506:0.00509563015304248523,D512:0.00406391518066781098)84:0.00095313171579521061)100:0.00416014045441540602,(D411:0.00472983283595949239,D525:0.00407409849726399209)100:0.00432566437316950214)100:0.00520882730292211282,D421:0.00941299803893750654)100:0.00283501564774666683)100:0.00596166965002421691)100:0.01431516341522987533)100:0.00395712535611235285)100:0.00385217145435867584,((((D419:0.01817353496278666797,((D437:0.00367869982777475294,D392:0.00359386193033879933)100:0.01326276510346319042,(((D433:0.00411690334231165026,(D432:0.00412235247500274647,(D487:0.00391920333507795281,D489:0.00388441711314922028)57:0.00091168010423717163)39:0.00102032020377744014)100:0.00361525201361923704,((((((D439:0.00299293632584937382,D312:0.00287353026851869990)49:0.00072903254181029976,D515:0.00342348338218860862)40:0.00059930022454137701,D302:0.00362385381396691320)17:0.00047580292188128387,D507:0.00411580600069268339)17:0.00069242814146972681,(D339:0.00310379648045481247,D527:0.00364345161706633013)39:0.00077087147323716171)44:0.00091207693964632879,(Z34706:0.00391391489307608715,D429:0.00337466392646245707)28:0.00082616896132356725)100:0.00323641064034832721)100:0.00615017649599560422,((Z34681:0.00434291253505316582,((D455:0.00366826286368476069,D540:0.00416665751403534363)98:0.00155488561744273864,D531:0.00472107197949959805)100:0.00417690513186478110)100:0.00354494786415481553,Z34643:0.00453662225888010542)64:0.00343511760661960319)100:0.00546975940173813693)100:0.00381411760636978653)100:0.00618703876094126373,(D508:0.00786268868853805952,(D425:0.00321224227701084148,(D420:0.00334868525720865336,(D427:0.00309446930944222952,Z34665:0.00407247042616179240)56:0.00079608253833182805)72:0.00132878734175080181)100:0.00572276617996322814)100:0.01824584497735730337)100:0.01339922657321126857,(D329:0.01699027478308109962,((D465:0.00453278410832648037,(D517:0.00414387341016908377,(D450:0.00433796108016444842,Z33623:0.00460695165826293610)55:0.00083209403873433022)53:0.00108944679778639640)100:0.00179280052959600767,((D19:0.00453480715413704695,(D524:0.00457297453195015281,(D511:0.00418302548379615672,(D537:0.00337854596731042333,D492:0.00416369491992577175)46:0.00086485164348380468)78:0.00117416563499819445)100:0.00192133271330223519)100:0.00191678048075266173,((D505:0.00468624286314256802,D496:0.00388522199898462019)100:0.00116860651463832369,(D500:0.00500406528615163736,D403:0.00433425207138759400)71:0.00095551323172127906)100:0.00147395660457850706)100:0.00182415251137309719)100:0.01192817750460783977)100:0.02489812417583959353)100:0.00319370172825514777,((D297:0.00299051407498661555,D430:0.00304850422376139619)100:0.00113765949349059524,D280:0.00321687033473108588)100:0.03322613872147794217)77:0.00185800086753610833)100:0.03108194043563830555,D2:0.00772508461676004333)100:0.00926728010371177628)100:0.00246535947891562404)48:0.00075405123040302234)88:0.00083058376502590273,D118:0.00254772661333439948);
end;

begin figtree;
	set appearance.backgroundColorAttribute="Default";
	set appearance.backgroundColour=#-1;
	set appearance.branchColorAttribute="User selection";
	set appearance.branchLineWidth=2.0;
	set appearance.branchMinLineWidth=0.0;
	set appearance.branchWidthAttribute="Fixed";
	set appearance.foregroundColour=#-16777216;
	set appearance.selectionColour=#-2144520576;
	set branchLabels.colorAttribute="User selection";
	set branchLabels.displayAttribute="Branch times";
	set branchLabels.fontName="sansserif";
	set branchLabels.fontSize=8;
	set branchLabels.fontStyle=0;
	set branchLabels.isShown=false;
	set branchLabels.significantDigits=4;
	set layout.expansion=505;
	set layout.layoutType="RECTILINEAR";
	set layout.zoom=0;
	set legend.attribute="label";
	set legend.fontSize=10.0;
	set legend.isShown=false;
	set legend.significantDigits=4;
	set nodeBars.barWidth=4.0;
	set nodeBars.displayAttribute=null;
	set nodeBars.isShown=false;
	set nodeLabels.colorAttribute="User selection";
	set nodeLabels.displayAttribute="label";
	set nodeLabels.fontName="sansserif";
	set nodeLabels.fontSize=9;
	set nodeLabels.fontStyle=0;
	set nodeLabels.isShown=true;
	set nodeLabels.significantDigits=4;
	set nodeShape.colourAttribute="User selection";
	set nodeShape.isShown=false;
	set nodeShape.minSize=10.0;
	set nodeShape.scaleType=Width;
	set nodeShape.shapeType=Circle;
	set nodeShape.size=4.0;
	set nodeShape.sizeAttribute="Fixed";
	set polarLayout.alignTipLabels=false;
	set polarLayout.angularRange=0;
	set polarLayout.rootAngle=0;
	set polarLayout.rootLength=100;
	set polarLayout.showRoot=true;
	set radialLayout.spread=0.0;
	set rectilinearLayout.alignTipLabels=false;
	set rectilinearLayout.curvature=0;
	set rectilinearLayout.rootLength=100;
	set scale.offsetAge=0.0;
	set scale.rootAge=1.0;
	set scale.scaleFactor=1.0;
	set scale.scaleRoot=false;
	set scaleAxis.automaticScale=true;
	set scaleAxis.fontSize=8.0;
	set scaleAxis.isShown=false;
	set scaleAxis.lineWidth=1.0;
	set scaleAxis.majorTicks=1.0;
	set scaleAxis.origin=0.0;
	set scaleAxis.reverseAxis=false;
	set scaleAxis.showGrid=true;
	set scaleBar.automaticScale=true;
	set scaleBar.fontSize=10.0;
	set scaleBar.isShown=true;
	set scaleBar.lineWidth=1.0;
	set scaleBar.scaleRange=0.0;
	set tipLabels.colorAttribute="User selection";
	set tipLabels.displayAttribute="Names";
	set tipLabels.fontName="Calibri";
	set tipLabels.fontSize=14;
	set tipLabels.fontStyle=0;
	set tipLabels.isShown=true;
	set tipLabels.significantDigits=4;
	set trees.order=false;
	set trees.orderType="increasing";
	set trees.rooting=true;
	set trees.rootingType="Midpoint";
	set trees.transform=false;
	set trees.transformType="cladogram";
end;

#NEXUS
begin taxa;
	dimensions ntax=25;
	taxlabels
	D285[&!color=#0b086e]
	D324[&!color=#2b43cc]
	D330[&!color=#c2150c]
	D351[&!color=#c2150c]
	D357[&!color=#2b43cc]
	D384[&!color=#2b43cc]
	D415[&!color=#0b086e]
	D422[&!color=#a427ab]
	D435[&!color=#0b086e]
	D438[&!color=#2b43cc]
	D441[&!color=#c2150c]
	D445[&!color=#c2150c]
	D449[&!color=#a427ab]
	D451[&!color=#a427ab]
	D453[&!color=#db8514]
	D457[&!color=#0b086e]
	D460[&!color=#2b43cc]
	D494[&!color=#a427ab]
	D509[&!color=#c2150c]
	D518[&!color=#c2150c]
	D526[&!color=#0b086e]
	D536[&!color=#0b086e]
	D61[&!color=#0b086e]
	D63[&!color=#db8514]
	R41341[&!color=#2b43cc]
;
end;

begin trees;
	tree tree_1 = [&R] (D285:0.00130700607995353131,(((((((D330:0.00271733917665106925,(((D445:0.00100887386526789832,D518:0.00100538414706181803)43:0.00023397372936887601,(D351:0.00109289775578672054,D441:0.00104969351559059169)89:0.00033709510103262230)44:0.00033542409603979555,D509:0.00105509454880059342)100:0.00208160082929448364)100:0.00672629188400884412,(D453:0.00103230095766240542,D63:0.00111938304996326730)100:0.00774810006880837735)100:0.00133998016213669117,(D451:0.00315999594196313778,(D494:0.00110192100605565561,(D449:0.00105481182303577723,D422:0.00104863660717091482)69:0.00027191158137744565)100:0.00185905219518703356)100:0.04300312887889379265)100:0.00342782074557827082,((D357:0.00254587219008328442,D324:0.00239946872954971847)100:0.00061062756967451078,(R41341:0.00164142282842534137,(D460:0.00149919396769802784,(D438:0.00136212265086429357,D384:0.00134915350199394670)71:0.00031503304389614788)96:0.00044083420384182555)100:0.00205926160759404989)100:0.00097827428642914939)100:0.00179138164781335535,D457:0.00260912984035916503)100:0.00139421785947369220,(D536:0.00101470607825865822,D61:0.00128198213391823098)81:0.00023697053174807811)84:0.00028279572993399586,(D415:0.00099838428846522670,D435:0.00101538139470874235)63:0.00028657613249382540)78:0.00025322233865399384,D526:0.00108520511951448869);
end;

begin figtree;
	set appearance.backgroundColorAttribute="Default";
	set appearance.backgroundColour=#ffffff;
	set appearance.branchColorAttribute="User selection";
	set appearance.branchColorGradient=false;
	set appearance.branchLineWidth=2.0;
	set appearance.branchMinLineWidth=0.0;
	set appearance.branchWidthAttribute="Fixed";
	set appearance.foregroundColour=#000000;
	set appearance.hilightingGradient=false;
	set appearance.selectionColour=#2d3680;
	set branchLabels.colorAttribute="User selection";
	set branchLabels.displayAttribute="Branch times";
	set branchLabels.fontName="sansserif";
	set branchLabels.fontSize=8;
	set branchLabels.fontStyle=0;
	set branchLabels.isShown=false;
	set branchLabels.significantDigits=4;
	set layout.expansion=0;
	set layout.layoutType="RECTILINEAR";
	set layout.zoom=0;
	set legend.attribute="label";
	set legend.fontSize=10.0;
	set legend.isShown=false;
	set legend.significantDigits=4;
	set nodeBars.barWidth=4.0;
	set nodeBars.displayAttribute=null;
	set nodeBars.isShown=false;
	set nodeLabels.colorAttribute="User selection";
	set nodeLabels.displayAttribute="label";
	set nodeLabels.fontName="sansserif";
	set nodeLabels.fontSize=10;
	set nodeLabels.fontStyle=0;
	set nodeLabels.isShown=true;
	set nodeLabels.significantDigits=4;
	set nodeShapeExternal.colourAttribute="User selection";
	set nodeShapeExternal.isShown=false;
	set nodeShapeExternal.minSize=10.0;
	set nodeShapeExternal.scaleType=Width;
	set nodeShapeExternal.shapeType=Circle;
	set nodeShapeExternal.size=4.0;
	set nodeShapeExternal.sizeAttribute="Fixed";
	set nodeShapeInternal.colourAttribute="User selection";
	set nodeShapeInternal.isShown=false;
	set nodeShapeInternal.minSize=10.0;
	set nodeShapeInternal.scaleType=Width;
	set nodeShapeInternal.shapeType=Circle;
	set nodeShapeInternal.size=4.0;
	set nodeShapeInternal.sizeAttribute="Fixed";
	set polarLayout.alignTipLabels=false;
	set polarLayout.angularRange=0;
	set polarLayout.rootAngle=0;
	set polarLayout.rootLength=100;
	set polarLayout.showRoot=true;
	set radialLayout.spread=0.0;
	set rectilinearLayout.alignTipLabels=false;
	set rectilinearLayout.curvature=0;
	set rectilinearLayout.rootLength=100;
	set scale.offsetAge=0.0;
	set scale.rootAge=1.0;
	set scale.scaleFactor=1.0;
	set scale.scaleRoot=false;
	set scaleAxis.automaticScale=true;
	set scaleAxis.fontSize=8.0;
	set scaleAxis.isShown=false;
	set scaleAxis.lineWidth=1.0;
	set scaleAxis.majorTicks=1.0;
	set scaleAxis.minorTicks=0.5;
	set scaleAxis.origin=0.0;
	set scaleAxis.reverseAxis=false;
	set scaleAxis.showGrid=true;
	set scaleBar.automaticScale=true;
	set scaleBar.fontSize=10.0;
	set scaleBar.isShown=true;
	set scaleBar.lineWidth=1.0;
	set scaleBar.scaleRange=0.0;
	set tipLabels.colorAttribute="User selection";
	set tipLabels.displayAttribute="Names";
	set tipLabels.fontName="Calibri";
	set tipLabels.fontSize=14;
	set tipLabels.fontStyle=0;
	set tipLabels.isShown=true;
	set tipLabels.significantDigits=4;
	set trees.order=false;
	set trees.orderType="increasing";
	set trees.rooting=true;
	set trees.rootingType="User Selection";
	set trees.transform=false;
	set trees.transformType="cladogram";
end;#NEXUS
begin taxa;
	dimensions ntax=69;
	taxlabels
	D280[&!color=#-10001552]
	D297[&!color=#-10001552]
	D430[&!color=#-10001552]
	D508[&!color=#-10146125]
	D427[&!color=#-10146125]
	Z34665[&!color=#-10146125]
	D425[&!color=#-10146125]
	D420[&!color=#-10146125]
	D419[&!color=#-15460506]
	D392[&!color=#-15460506]
	D437[&!color=#-15460506]
	D487[&!color=#-14469413]
	D432[&!color=#-14469413]
	D489[&!color=#-14469413]
	D433[&!color=#-14469413]
	Z34706[&!color=#-14469413]
	D515[&!color=#-14469413]
	D312[&!color=#-14469413]
	D302[&!color=#-14469413]
	D507[&!color=#-14469413]
	D339[&!color=#-14469413]
	D527[&!color=#-14469413]
	D2[&!color=#-14469413]
	D439[&!color=#-14469413]
	D429[&!color=#-14469413]
	Z34643[&!color=#-15460506]
	D531[&!color=#-15460506]
	D540[&!color=#-15460506]
	D455[&!color=#-15460506]
	Z34681[&!color=#-15460506]
	D329[&!color=#-3405052]
	D524[&!color=#-3405052]
	D537[&!color=#-3405052]
	D492[&!color=#-3405052]
	D511[&!color=#-3405052]
	D19[&!color=#-3405052]
	D505[&!color=#-3405052]
	D496[&!color=#-3405052]
	D403[&!color=#-3405052]
	D500[&!color=#-3405052]
	Z33623[&!color=#-3405052]
	D517[&!color=#-3405052]
	D450[&!color=#-3405052]
	D465[&!color=#-3405052]
	D442[&!color=#-14109379]
	D443[&!color=#-14109379]
	D493[&!color=#-14109379]
	D473[&!color=#-14109379]
	D513[&!color=#-14109379]
	D485[&!color=#-14109379]
	D413[&!color=#-14109379]
	D512[&!color=#-3384545]
	D401[&!color=#-3384545]
	D506[&!color=#-3384545]
	D411[&!color=#-3384545]
	D525[&!color=#-3384545]
	D421[&!color=#-3384545]
	D538[&!color=#-3384545]
	D416[&!color=#-3384545]
	Z34695[&!color=#-3384545]
	D514
	D404
	D382[&!color=#-3388489]
	D118[&!color=#-3388489]
	D80[&!color=#-3388489]
	D409[&!color=#-3388489]
	D115[&!color=#-3388489]
	D20[&!color=#-3388489]
	D444[&!color=#-3388489]
;
end;

begin trees;
	tree tree_1 = [&R] (D115:0.00085146743298597960,(D382:0.00082303825435043622,(D444:0.00079734532977714871,(D409:0.00095707555521849243,(((D2:0.00248693189429817583,(((D473:0.00111923312388757215,(D513:0.00116287484722810575,(D413:0.00128688985790859599,(((D443:0.00008855222238654543,D442:0.00011881367903963729)100:0.00135299792370874501,D485:0.00128611091461002620)2:0.00028834571044915108,D493:0.00137927276516025521)0:0.00026274501584965762)1:0.00031839918434163497)7:0.00038637539454933835)100:0.00987837700485792031,((D514:0.00444966317423075956,D404:0.00403612376924780084)100:0.00556887398748547036,(Z34695:0.00219870475913957249,((D538:0.00129374556546692243,D416:0.00133574210069739986)100:0.00329067922945238322,(((D525:0.00135357358558120923,D411:0.00156160411676485914)100:0.00150106956535030526,((D401:0.00136449287559261916,D506:0.00145114435776822859)47:0.00038075852204178722,D512:0.00140821073771004910)100:0.00134736803765996178)100:0.00176685652043435362,D421:0.00324955882062418714)97:0.00096593425847922175)100:0.00202426214534641912)100:0.00481009264063532449)96:0.00130461729434563543)100:0.00136283625846841776,((D280:0.00101186368821728112,(D430:0.00093497157044071446,D297:0.00095092743374750196)99:0.00034717602639088008)100:0.01105022558107172405,((((D465:0.00144660011021093210,((Z33623:0.00143486799718192714,D450:0.00134424701778205254)71:0.00028623695651064585,D517:0.00133583021328855184)59:0.00036037352438538704)100:0.00067675836869512073,((((D511:0.00122820724360469266,D492:0.00136886426316262214)21:0.00036781196616205933,(D524:0.00131058646200670533,D537:0.00115272445847447403)8:0.00034259666669301983)100:0.00078597560250761721,D19:0.00140858608587498646)100:0.00058119372958196594,((D505:0.00153440100799458884,D496:0.00128667273388110280)96:0.00038121282118231802,(D500:0.00160559247353369520,D403:0.00132841677729043472)78:0.00035129165935985106)99:0.00049907062605976024)100:0.00063402551199525248)100:0.00397582097907025426,D329:0.00546296991884583950)100:0.00808083194526470865,((D419:0.00604737280930736209,(((Z34643:0.00160366565830770782,((((((D515:0.00111120492273006290,(D439:0.00102114238130427337,D312:0.00093531880582079006)56:0.00023788546330724602)38:0.00018275339993389079,D302:0.00122375772232937688)21:0.00020182259705334567,(D339:0.00097254236209378699,D527:0.00108398050235770189)55:0.00024164040340201708)28:0.00022938309023120523,D507:0.00137275737908452750)52:0.00023174259233193185,(Z34706:0.00122886433087540572,D429:0.00112713059908018547)48:0.00025165826249720917)100:0.00104813317739952836,((D489:0.00125711720550831076,(D487:0.00124878913755278203,D432:0.00129203350956514913)14:0.00026448746377214714)31:0.00038076852417615118,D433:0.00131085010738653685)100:0.00131753864707269321)100:0.00168114993404424673)75:0.00121816923261268851,((D531:0.00146753894901350494,(D455:0.00117574896334075082,D540:0.00137943427160150942)99:0.00054791693592952037)100:0.00124515397355159907,Z34681:0.00146759153742097108)100:0.00170022905302220787)100:0.00170815658648078988,(D437:0.00110430622588988210,D392:0.00126080753490567733)100:0.00447553239783458554)100:0.00126227298588940510)100:0.00206146780285933933,(D508:0.00265993227856382939,(((Z34665:0.00132310700104163598,D427:0.00100550770200618072)84:0.00032704034817875933,D420:0.00105104187292182224)91:0.00043960941217489056,D425:0.00101951153576349115)100:0.00197818371509060013)100:0.00619651438306445014)100:0.00427226315828019374)94:0.00112028814567749361)54:0.00062877935494478655)100:0.01028785360320105639)100:0.00314289447562081034,D20:0.00018293703352391106)99:0.00071868984147315743,D80:0.00099602317618397709)26:0.00024595841065027529)74:0.00025674094419802569)47:0.00018860113748138667)80:0.00024085481510535093,D118:0.00083075452678977744);
end;

begin figtree;
	set appearance.backgroundColorAttribute="Default";
	set appearance.backgroundColour=#-1;
	set appearance.branchColorAttribute="User selection";
	set appearance.branchLineWidth=2.0;
	set appearance.branchMinLineWidth=0.0;
	set appearance.branchWidthAttribute="Fixed";
	set appearance.foregroundColour=#-16777216;
	set appearance.selectionColour=#-2144520576;
	set branchLabels.colorAttribute="User selection";
	set branchLabels.displayAttribute="Branch times";
	set branchLabels.fontName="sansserif";
	set branchLabels.fontSize=8;
	set branchLabels.fontStyle=0;
	set branchLabels.isShown=false;
	set branchLabels.significantDigits=4;
	set layout.expansion=505;
	set layout.layoutType="RECTILINEAR";
	set layout.zoom=0;
	set legend.attribute="label";
	set legend.fontSize=10.0;
	set legend.isShown=false;
	set legend.significantDigits=4;
	set nodeBars.barWidth=4.0;
	set nodeBars.displayAttribute=null;
	set nodeBars.isShown=false;
	set nodeLabels.colorAttribute="User selection";
	set nodeLabels.displayAttribute="label";
	set nodeLabels.fontName="sansserif";
	set nodeLabels.fontSize=9;
	set nodeLabels.fontStyle=0;
	set nodeLabels.isShown=true;
	set nodeLabels.significantDigits=4;
	set nodeShape.colourAttribute="User selection";
	set nodeShape.isShown=false;
	set nodeShape.minSize=10.0;
	set nodeShape.scaleType=Width;
	set nodeShape.shapeType=Circle;
	set nodeShape.size=4.0;
	set nodeShape.sizeAttribute="Fixed";
	set polarLayout.alignTipLabels=false;
	set polarLayout.angularRange=0;
	set polarLayout.rootAngle=0;
	set polarLayout.rootLength=100;
	set polarLayout.showRoot=true;
	set radialLayout.spread=0.0;
	set rectilinearLayout.alignTipLabels=false;
	set rectilinearLayout.curvature=0;
	set rectilinearLayout.rootLength=100;
	set scale.offsetAge=0.0;
	set scale.rootAge=1.0;
	set scale.scaleFactor=1.0;
	set scale.scaleRoot=false;
	set scaleAxis.automaticScale=true;
	set scaleAxis.fontSize=8.0;
	set scaleAxis.isShown=false;
	set scaleAxis.lineWidth=1.0;
	set scaleAxis.majorTicks=1.0;
	set scaleAxis.origin=0.0;
	set scaleAxis.reverseAxis=false;
	set scaleAxis.showGrid=true;
	set scaleBar.automaticScale=true;
	set scaleBar.fontSize=10.0;
	set scaleBar.isShown=true;
	set scaleBar.lineWidth=1.0;
	set scaleBar.scaleRange=0.0;
	set tipLabels.colorAttribute="User selection";
	set tipLabels.displayAttribute="Names";
	set tipLabels.fontName="Calibri";
	set tipLabels.fontSize=14;
	set tipLabels.fontStyle=0;
	set tipLabels.isShown=true;
	set tipLabels.significantDigits=4;
	set trees.order=false;
	set trees.orderType="increasing";
	set trees.rooting=true;
	set trees.rootingType="Midpoint";
	set trees.transform=false;
	set trees.transformType="cladogram";
end;

#NEXUS
begin taxa;
	dimensions ntax=25;
	taxlabels
	D285[&!color=#0b086e]
	D324[&!color=#2b43cc]
	D330[&!color=#c2150c]
	D351[&!color=#c2150c]
	D357[&!color=#2b43cc]
	D384[&!color=#2b43cc]
	D415[&!color=#0b086e]
	D422[&!color=#a427ab]
	D435[&!color=#0b086e]
	D438[&!color=#2b43cc]
	D441[&!color=#c2150c]
	D445[&!color=#c2150c]
	D449[&!color=#a427ab]
	D451[&!color=#a427ab]
	D453[&!color=#db8514]
	D457[&!color=#0b086e]
	D460[&!color=#2b43cc]
	D494[&!color=#a427ab]
	D509[&!color=#c2150c]
	D518[&!color=#c2150c]
	D526[&!color=#0b086e]
	D536[&!color=#0b086e]
	D61[&!color=#0b086e]
	D63[&!color=#db8514]
	R41341[&!color=#2b43cc]
;
end;

begin trees;
	tree tree_1 = [&R] (D285:0.001372,(((D61:0.001599,D415:0.001044)[&label=45]:2.94E-4,D435:0.001354)[&label=50]:4.0E-4,((((((D330:0.003275,(D509:0.001388,(((D445:0.001434,D441:0.001236)[&label=65]:3.3E-4,D351:0.001425)[&label=56]:3.43E-4,D518:0.001485)[&label=69]:4.64E-4)[&label=100]:0.002273)[&label=100]:0.00863,(D63:0.001675,D453:0.001428)[&label=100]:0.008968)[&label=100]:0.001945,(D451:0.005183,(D494:0.002004,(D422:0.001819,D449:0.002028)[&label=51]:4.33E-4)[&label=100]:0.002938)[&label=100]:0.078522)[&label=100]:0.004188,(((D384:0.001516,(R41341:0.001941,D460:0.001744)[&label=57]:4.14E-4)[&label=78]:5.0E-4,D438:0.001331)[&label=100]:0.002475,(D357:0.003095,D324:0.003421)[&label=46]:6.29E-4)[&label=96]:9.4E-4)[&label=100]:0.00227,D457:0.002943)[&label=100]:0.001199,D536:0.001726)[&label=31]:2.35E-4)[&label=98]:4.27E-4,D526:0.001237);
end;

begin figtree;
	set appearance.backgroundColorAttribute="Default";
	set appearance.backgroundColour=#ffffff;
	set appearance.branchColorAttribute="User selection";
	set appearance.branchColorGradient=false;
	set appearance.branchLineWidth=2.0;
	set appearance.branchMinLineWidth=0.0;
	set appearance.branchWidthAttribute="Fixed";
	set appearance.foregroundColour=#000000;
	set appearance.hilightingGradient=false;
	set appearance.selectionColour=#2d3680;
	set branchLabels.colorAttribute="User selection";
	set branchLabels.displayAttribute="Branch times";
	set branchLabels.fontName="sansserif";
	set branchLabels.fontSize=8;
	set branchLabels.fontStyle=0;
	set branchLabels.isShown=false;
	set branchLabels.significantDigits=4;
	set layout.expansion=0;
	set layout.layoutType="RECTILINEAR";
	set layout.zoom=0;
	set legend.attribute="label";
	set legend.fontSize=10.0;
	set legend.isShown=false;
	set legend.significantDigits=4;
	set nodeBars.barWidth=4.0;
	set nodeBars.displayAttribute=null;
	set nodeBars.isShown=false;
	set nodeLabels.colorAttribute="User selection";
	set nodeLabels.displayAttribute="label";
	set nodeLabels.fontName="sansserif";
	set nodeLabels.fontSize=10;
	set nodeLabels.fontStyle=0;
	set nodeLabels.isShown=true;
	set nodeLabels.significantDigits=4;
	set nodeShapeExternal.colourAttribute="User selection";
	set nodeShapeExternal.isShown=false;
	set nodeShapeExternal.minSize=10.0;
	set nodeShapeExternal.scaleType=Width;
	set nodeShapeExternal.shapeType=Circle;
	set nodeShapeExternal.size=4.0;
	set nodeShapeExternal.sizeAttribute="Fixed";
	set nodeShapeInternal.colourAttribute="User selection";
	set nodeShapeInternal.isShown=false;
	set nodeShapeInternal.minSize=10.0;
	set nodeShapeInternal.scaleType=Width;
	set nodeShapeInternal.shapeType=Circle;
	set nodeShapeInternal.size=4.0;
	set nodeShapeInternal.sizeAttribute="Fixed";
	set polarLayout.alignTipLabels=false;
	set polarLayout.angularRange=0;
	set polarLayout.rootAngle=0;
	set polarLayout.rootLength=100;
	set polarLayout.showRoot=true;
	set radialLayout.spread=0.0;
	set rectilinearLayout.alignTipLabels=false;
	set rectilinearLayout.curvature=0;
	set rectilinearLayout.rootLength=100;
	set scale.offsetAge=0.0;
	set scale.rootAge=1.0;
	set scale.scaleFactor=1.0;
	set scale.scaleRoot=false;
	set scaleAxis.automaticScale=true;
	set scaleAxis.fontSize=8.0;
	set scaleAxis.isShown=false;
	set scaleAxis.lineWidth=1.0;
	set scaleAxis.majorTicks=1.0;
	set scaleAxis.minorTicks=0.5;
	set scaleAxis.origin=0.0;
	set scaleAxis.reverseAxis=false;
	set scaleAxis.showGrid=true;
	set scaleBar.automaticScale=true;
	set scaleBar.fontSize=10.0;
	set scaleBar.isShown=true;
	set scaleBar.lineWidth=1.0;
	set scaleBar.scaleRange=0.0;
	set tipLabels.colorAttribute="User selection";
	set tipLabels.displayAttribute="Names";
	set tipLabels.fontName="Calibri";
	set tipLabels.fontSize=14;
	set tipLabels.fontStyle=0;
	set tipLabels.isShown=true;
	set tipLabels.significantDigits=4;
	set trees.order=false;
	set trees.orderType="increasing";
	set trees.rooting=true;
	set trees.rootingType="User Selection";
	set trees.transform=false;
	set trees.transformType="cladogram";
end;

#NEXUS
begin taxa;
	dimensions ntax=69;
	taxlabels
	D280[&!color=#-10001552]
	D297[&!color=#-10001552]
	D430[&!color=#-10001552]
	D508[&!color=#-10146125]
	D427[&!color=#-10146125]
	Z34665[&!color=#-10146125]
	D425[&!color=#-10146125]
	D420[&!color=#-10146125]
	D419[&!color=#-15460506]
	D392[&!color=#-15460506]
	D437[&!color=#-15460506]
	D487[&!color=#-14469413]
	D432[&!color=#-14469413]
	D489[&!color=#-14469413]
	D433[&!color=#-14469413]
	Z34706[&!color=#-14469413]
	D515[&!color=#-14469413]
	D312[&!color=#-14469413]
	D302[&!color=#-14469413]
	D507[&!color=#-14469413]
	D339[&!color=#-14469413]
	D527[&!color=#-14469413]
	D2[&!color=#-14469413]
	D439[&!color=#-14469413]
	D429[&!color=#-14469413]
	Z34643[&!color=#-15460506]
	D531[&!color=#-15460506]
	D540[&!color=#-15460506]
	D455[&!color=#-15460506]
	Z34681[&!color=#-15460506]
	D329[&!color=#-3405052]
	D524[&!color=#-3405052]
	D537[&!color=#-3405052]
	D492[&!color=#-3405052]
	D511[&!color=#-3405052]
	D19[&!color=#-3405052]
	D505[&!color=#-3405052]
	D496[&!color=#-3405052]
	D403[&!color=#-3405052]
	D500[&!color=#-3405052]
	Z33623[&!color=#-3405052]
	D517[&!color=#-3405052]
	D450[&!color=#-3405052]
	D465[&!color=#-3405052]
	D442[&!color=#-14109379]
	D443[&!color=#-14109379]
	D493[&!color=#-14109379]
	D473[&!color=#-14109379]
	D513[&!color=#-14109379]
	D485[&!color=#-14109379]
	D413[&!color=#-14109379]
	D512[&!color=#-3384545]
	D401[&!color=#-3384545]
	D506[&!color=#-3384545]
	D411[&!color=#-3384545]
	D525[&!color=#-3384545]
	D421[&!color=#-3384545]
	D538[&!color=#-3384545]
	D416[&!color=#-3384545]
	Z34695[&!color=#-3384545]
	D514
	D404
	D382[&!color=#-3388489]
	D118[&!color=#-3388489]
	D80[&!color=#-3388489]
	D409[&!color=#-3388489]
	D115[&!color=#-3388489]
	D20[&!color=#-3388489]
	D444[&!color=#-3388489]
;
end;

begin trees;
	tree tree_1 = [&R] ((D297:0.00283497664168974248,D430:0.00275757700222811590)84:0.00102728793206167306,((((D508:0.00725311191258719117,((D425:0.00286193269508413497,(D427:0.00297366794348251969,D420:0.00275483059781825301)87:0.00101167963234364460)59:0.00101360568573576602,Z34665:0.00382382767080724668)100:0.00538013741218954476)100:0.01709001586651123783,(D419:0.01717296733904822778,((D392:0.00313290636984027643,D437:0.00328121985629464168)100:0.01283602871881413948,((((D489:0.00316298939119136159,D432:0.00271039216205621334)82:0.00123029950262605841,(D487:0.00308999344838810494,D433:0.00348087699366827000)47:0.00094828738650541103)100:0.00314547574798568859,(Z34706:0.00350663509274020671,(((D515:0.00259082140873048488,D527:0.00318698248124356159)22:0.00064894237031925726,(D312:0.00236143862758168800,D507:0.00319240597746820245)50:0.00077314584608095490)21:0.00078757497117558568,((D302:0.00281303435755129571,D429:0.00268790895179761222)43:0.00080856815499008778,(D439:0.00259973004315308372,(D2:0.00309129175488701263,D339:0.00255889682207232749)38:0.00052510710266655389)15:0.00051793154208605769)14:0.00063196378767220039)99:0.00118618127179025254)100:0.00260231306714113920)100:0.00546692789619750066,(Z34643:0.00337195495872264807,((D531:0.00446759830203975056,(D540:0.00345088010914408041,D455:0.00296127268908669573)50:0.00132720418850217569)100:0.00431115278093569150,Z34681:0.00340820019310570255)100:0.00344714315055177955)73:0.00327480681232748165)100:0.00555132096861012114)100:0.00369204040733664028)100:0.00535396424423027588)100:0.01168131375563096278,(D329:0.01577810102590144689,((((D505:0.00371160250500648416,D496:0.00310876182547088851)99:0.00114017599404060807,(D403:0.00422803250512451215,D500:0.00464877891183008811)35:0.00077855214299163693)82:0.00145567483109359901,(((D511:0.00344550844936892522,(D492:0.00336856285312314664,D537:0.00269525375366133071)63:0.00088958247941991943)91:0.00106997888685607888,D524:0.00387683244552264371)97:0.00186273892641436066,D19:0.00351594795740052405)100:0.00179858223362070759)98:0.00156136817093069781,(Z33623:0.00458734765032466161,((D517:0.00335599399492095621,D450:0.00404535666179901658)44:0.00078522435281782232,D465:0.00334547737821957016)70:0.00094634658340576297)100:0.00141710102325987150)100:0.01203823282133510870)100:0.02233496654852023394)100:0.00317462193161980070,(((((D473:0.00311458774586655931,D485:0.00304855845122929247)49:0.00100103907635352095,(((D442:0.00026822802492358546,D443:0.00024594256101727373)100:0.00320509473015268562,D413:0.00310615768960219177)95:0.00136880908697201327,D493:0.00321603058069852565)73:0.00107230471383013741)64:0.00111181418600137753,D513:0.00251183264217432183)100:0.02745155883627442561,((((D538:0.00317810609165688346,D416:0.00351116291350782620)100:0.00991796015108305923,(((D512:0.00413544584345548489,(D506:0.00448519581781264918,D401:0.00384892624591223536)92:0.00108822003462687882)100:0.00367327580895883800,(D411:0.00383549321558883556,D525:0.00370051002030536910)100:0.00427405882708795353)100:0.00495183710897066382,D421:0.00856005989347363369)85:0.00239985204094332561)100:0.00502415471887104371,Z34695:0.00528692106299632082)100:0.01426389719103437342,(D514:0.01307805173369401032,D404:0.01196841684619873343)100:0.01481967333637562202)100:0.00341320807110832760)100:0.00312021423163355875,(D409:0.00200471821813811863,((D20:0.00214247237784776249,D80:0.00234381921438377595)68:0.00065606386421244924,(D444:0.00213746427378964238,(D382:0.00192061808156092622,(D115:0.00237448643283582738,D118:0.00218432899279246123)61:0.00073406223562707564)36:0.00050226842663530992)37:0.00069319920111205445)39:0.00063872367404161354)100:0.03682149819308239841)100:0.00240419912159866786)100:0.03068243807136117676,D280:0.00249078764549541011);
end;

begin figtree;
	set appearance.backgroundColorAttribute="Default";
	set appearance.backgroundColour=#-1;
	set appearance.branchColorAttribute="User selection";
	set appearance.branchLineWidth=2.0;
	set appearance.branchMinLineWidth=0.0;
	set appearance.branchWidthAttribute="Fixed";
	set appearance.foregroundColour=#-16777216;
	set appearance.selectionColour=#-2144520576;
	set branchLabels.colorAttribute="User selection";
	set branchLabels.displayAttribute="Branch times";
	set branchLabels.fontName="sansserif";
	set branchLabels.fontSize=8;
	set branchLabels.fontStyle=0;
	set branchLabels.isShown=false;
	set branchLabels.significantDigits=4;
	set layout.expansion=505;
	set layout.layoutType="RECTILINEAR";
	set layout.zoom=0;
	set legend.attribute="label";
	set legend.fontSize=10.0;
	set legend.isShown=false;
	set legend.significantDigits=4;
	set nodeBars.barWidth=4.0;
	set nodeBars.displayAttribute=null;
	set nodeBars.isShown=false;
	set nodeLabels.colorAttribute="User selection";
	set nodeLabels.displayAttribute="label";
	set nodeLabels.fontName="sansserif";
	set nodeLabels.fontSize=9;
	set nodeLabels.fontStyle=0;
	set nodeLabels.isShown=true;
	set nodeLabels.significantDigits=4;
	set nodeShape.colourAttribute="User selection";
	set nodeShape.isShown=false;
	set nodeShape.minSize=10.0;
	set nodeShape.scaleType=Width;
	set nodeShape.shapeType=Circle;
	set nodeShape.size=4.0;
	set nodeShape.sizeAttribute="Fixed";
	set polarLayout.alignTipLabels=false;
	set polarLayout.angularRange=0;
	set polarLayout.rootAngle=0;
	set polarLayout.rootLength=100;
	set polarLayout.showRoot=true;
	set radialLayout.spread=0.0;
	set rectilinearLayout.alignTipLabels=false;
	set rectilinearLayout.curvature=0;
	set rectilinearLayout.rootLength=100;
	set scale.offsetAge=0.0;
	set scale.rootAge=1.0;
	set scale.scaleFactor=1.0;
	set scale.scaleRoot=false;
	set scaleAxis.automaticScale=true;
	set scaleAxis.fontSize=8.0;
	set scaleAxis.isShown=false;
	set scaleAxis.lineWidth=1.0;
	set scaleAxis.majorTicks=1.0;
	set scaleAxis.origin=0.0;
	set scaleAxis.reverseAxis=false;
	set scaleAxis.showGrid=true;
	set scaleBar.automaticScale=true;
	set scaleBar.fontSize=10.0;
	set scaleBar.isShown=true;
	set scaleBar.lineWidth=1.0;
	set scaleBar.scaleRange=0.0;
	set tipLabels.colorAttribute="User selection";
	set tipLabels.displayAttribute="Names";
	set tipLabels.fontName="Calibri";
	set tipLabels.fontSize=14;
	set tipLabels.fontStyle=0;
	set tipLabels.isShown=true;
	set tipLabels.significantDigits=4;
	set trees.order=false;
	set trees.orderType="increasing";
	set trees.rooting=true;
	set trees.rootingType="Midpoint";
	set trees.transform=false;
	set trees.transformType="cladogram";
end;

#NEXUS
begin taxa;
	dimensions ntax=25;
	taxlabels
	D285[&!color=#0b086e]
	D324[&!color=#2b43cc]
	D330[&!color=#c2150c]
	D351[&!color=#c2150c]
	D357[&!color=#2b43cc]
	D384[&!color=#2b43cc]
	D415[&!color=#0b086e]
	D422[&!color=#a427ab]
	D435[&!color=#0b086e]
	D438[&!color=#2b43cc]
	D441[&!color=#c2150c]
	D445[&!color=#c2150c]
	D449[&!color=#a427ab]
	D451[&!color=#a427ab]
	D453[&!color=#db8514]
	D457[&!color=#0b086e]
	D460[&!color=#2b43cc]
	D494[&!color=#a427ab]
	D509[&!color=#c2150c]
	D518[&!color=#c2150c]
	D526[&!color=#0b086e]
	D536[&!color=#0b086e]
	D61[&!color=#0b086e]
	D63[&!color=#db8514]
	R41341[&!color=#2b43cc]
;
end;

begin trees;
	tree tree_1 = [&R] (D285:0.00064788354546804327,((D435:0.00059602950728651649,(D61:0.00085632492013656405,D415:0.00041774737630316311)56:0.00011508971015758224)53:0.00017421400573643214,((((((D330:0.00160027649339096923,(((D441:0.00057991872042744731,D445:0.00069961376428224933)50:0.00020474506157704792,(D509:0.00075752917955868352,D518:0.00062400933767704293)78:0.00026852248763101487)48:0.00024851478460679921,D351:0.00065136989185363397)100:0.00132362139090055615)100:0.00446688744053471646,(D63:0.00083604972021270334,D453:0.00050511835003687322)100:0.00475571224286056027)100:0.00113808121191507771,(D451:0.00255385650491827664,(D449:0.00087997976070047735,(D422:0.00083462129932202888,D494:0.00082522160819488595)85:0.00031712675581655185)100:0.00148559246679122762)100:0.03590756996077002633)100:0.00222580933048994794,(D324:0.00176290135203533197,(D357:0.00168919848230473764,(D438:0.00067599537481892859,(PAL236:0.00097055804206618848,(D384:0.00052810345565419139,D460:0.00097335858348831085)89:0.00027286202393954112)58:0.00024901508208337384)100:0.00116314951474499060)71:0.00030148194601335786)100:0.00046010512404011844)100:0.00128751316595442653,D457:0.00159117552215867482)100:0.00068919619765563100,D536:0.00063527670784122047)56:0.00014833087356613096)74:0.00017913455980232733,D526:0.00052467717678077587);
end;

begin figtree;
	set appearance.backgroundColorAttribute="Default";
	set appearance.backgroundColour=#ffffff;
	set appearance.branchColorAttribute="User selection";
	set appearance.branchColorGradient=false;
	set appearance.branchLineWidth=2.0;
	set appearance.branchMinLineWidth=0.0;
	set appearance.branchWidthAttribute="Fixed";
	set appearance.foregroundColour=#000000;
	set appearance.hilightingGradient=false;
	set appearance.selectionColour=#2d3680;
	set branchLabels.colorAttribute="User selection";
	set branchLabels.displayAttribute="Branch times";
	set branchLabels.fontName="sansserif";
	set branchLabels.fontSize=8;
	set branchLabels.fontStyle=0;
	set branchLabels.isShown=false;
	set branchLabels.significantDigits=4;
	set layout.expansion=0;
	set layout.layoutType="RECTILINEAR";
	set layout.zoom=0;
	set legend.attribute="label";
	set legend.fontSize=10.0;
	set legend.isShown=false;
	set legend.significantDigits=4;
	set nodeBars.barWidth=4.0;
	set nodeBars.displayAttribute=null;
	set nodeBars.isShown=false;
	set nodeLabels.colorAttribute="User selection";
	set nodeLabels.displayAttribute="label";
	set nodeLabels.fontName="sansserif";
	set nodeLabels.fontSize=10;
	set nodeLabels.fontStyle=0;
	set nodeLabels.isShown=true;
	set nodeLabels.significantDigits=4;
	set nodeShapeExternal.colourAttribute="User selection";
	set nodeShapeExternal.isShown=false;
	set nodeShapeExternal.minSize=10.0;
	set nodeShapeExternal.scaleType=Width;
	set nodeShapeExternal.shapeType=Circle;
	set nodeShapeExternal.size=4.0;
	set nodeShapeExternal.sizeAttribute="Fixed";
	set nodeShapeInternal.colourAttribute="User selection";
	set nodeShapeInternal.isShown=false;
	set nodeShapeInternal.minSize=10.0;
	set nodeShapeInternal.scaleType=Width;
	set nodeShapeInternal.shapeType=Circle;
	set nodeShapeInternal.size=4.0;
	set nodeShapeInternal.sizeAttribute="Fixed";
	set polarLayout.alignTipLabels=false;
	set polarLayout.angularRange=0;
	set polarLayout.rootAngle=0;
	set polarLayout.rootLength=100;
	set polarLayout.showRoot=true;
	set radialLayout.spread=0.0;
	set rectilinearLayout.alignTipLabels=false;
	set rectilinearLayout.curvature=0;
	set rectilinearLayout.rootLength=100;
	set scale.offsetAge=0.0;
	set scale.rootAge=1.0;
	set scale.scaleFactor=1.0;
	set scale.scaleRoot=false;
	set scaleAxis.automaticScale=true;
	set scaleAxis.fontSize=8.0;
	set scaleAxis.isShown=false;
	set scaleAxis.lineWidth=1.0;
	set scaleAxis.majorTicks=1.0;
	set scaleAxis.minorTicks=0.5;
	set scaleAxis.origin=0.0;
	set scaleAxis.reverseAxis=false;
	set scaleAxis.showGrid=true;
	set scaleBar.automaticScale=true;
	set scaleBar.fontSize=10.0;
	set scaleBar.isShown=true;
	set scaleBar.lineWidth=1.0;
	set scaleBar.scaleRange=0.0;
	set tipLabels.colorAttribute="User selection";
	set tipLabels.displayAttribute="Names";
	set tipLabels.fontName="Calibri";
	set tipLabels.fontSize=14;
	set tipLabels.fontStyle=0;
	set tipLabels.isShown=true;
	set tipLabels.significantDigits=4;
	set trees.order=false;
	set trees.orderType="increasing";
	set trees.rooting=true;
	set trees.rootingType="User Selection";
	set trees.transform=false;
	set trees.transformType="cladogram";
end;#NEXUS
begin taxa;
	dimensions ntax=69;
	taxlabels
	D280[&!color=#-10001552]
	D297[&!color=#-10001552]
	D430[&!color=#-10001552]
	D508[&!color=#-10146125]
	D427[&!color=#-10146125]
	Z34665[&!color=#-10146125]
	D425[&!color=#-10146125]
	D420[&!color=#-10146125]
	D419[&!color=#-15460506]
	D392[&!color=#-15460506]
	D437[&!color=#-15460506]
	D487[&!color=#-14469413]
	D432[&!color=#-14469413]
	D489[&!color=#-14469413]
	D433[&!color=#-14469413]
	Z34706[&!color=#-14469413]
	D515[&!color=#-14469413]
	D312[&!color=#-14469413]
	D302[&!color=#-14469413]
	D507[&!color=#-14469413]
	D339[&!color=#-14469413]
	D527[&!color=#-14469413]
	D2[&!color=#-14469413]
	D439[&!color=#-14469413]
	D429[&!color=#-14469413]
	Z34643[&!color=#-15460506]
	D531[&!color=#-15460506]
	D540[&!color=#-15460506]
	D455[&!color=#-15460506]
	Z34681[&!color=#-15460506]
	D329[&!color=#-3405052]
	D524[&!color=#-3405052]
	D537[&!color=#-3405052]
	D492[&!color=#-3405052]
	D511[&!color=#-3405052]
	D19[&!color=#-3405052]
	D505[&!color=#-3405052]
	D496[&!color=#-3405052]
	D403[&!color=#-3405052]
	D500[&!color=#-3405052]
	Z33623[&!color=#-3405052]
	D517[&!color=#-3405052]
	D450[&!color=#-3405052]
	D465[&!color=#-3405052]
	D442[&!color=#-14109379]
	D443[&!color=#-14109379]
	D493[&!color=#-14109379]
	D473[&!color=#-14109379]
	D513[&!color=#-14109379]
	D485[&!color=#-14109379]
	D413[&!color=#-14109379]
	D512[&!color=#-3384545]
	D401[&!color=#-3384545]
	D506[&!color=#-3384545]
	D411[&!color=#-3384545]
	D525[&!color=#-3384545]
	D421[&!color=#-3384545]
	D538[&!color=#-3384545]
	D416[&!color=#-3384545]
	Z34695[&!color=#-3384545]
	D514
	D404
	D382[&!color=#-3388489]
	D118[&!color=#-3388489]
	D80[&!color=#-3388489]
	D409[&!color=#-3388489]
	D115[&!color=#-3388489]
	D20[&!color=#-3388489]
	D444[&!color=#-3388489]
;
end;

begin trees;
	tree tree_1 = [&R] (D444:0.00049356259893143007,(((D514:0.00817649952101925405,(((D280:0.00068510791569671356,(D430:0.00074300682904620402,D297:0.00079299205399393233)47:0.00025096577158915630)100:0.00937627804536890486,((D404:0.00711063959587534319,((((D493:0.00092076402635646022,((D442:0.00008214205617439845,D443:0.00005453170066941094)100:0.00093379382123912503,D413:0.00085655223096487321)60:0.00040069560490008630)14:0.00023670946254807023,D513:0.00085384832826109619)20:0.00035315990104218246,D473:0.00090788585461046441)3:0.00023661254194310978,D485:0.00079872741809577062)100:0.00752687553514856840)0:0.00101472146511710141,((((D392:0.00094623418934943577,D437:0.00089406788020634500)100:0.00368983321189541831,((((D531:0.00115526530071108986,(D455:0.00075142208411520955,D540:0.00090744925338161794)79:0.00040940928716324388)100:0.00125949172684144961,Z34681:0.00088244991853325206)100:0.00101895175669200694,Z34643:0.00093580966189907907)68:0.00096645915808792732,(((D507:0.00088701490912769640,((D312:0.00078755776661596497,(((D2:0.00080357949811814548,D439:0.00069525150271589227)44:0.00016436121666112133,D515:0.00076570890148921621)1:0.00010343471891484119,((D302:0.00074062229068797567,D429:0.00067435952899302942)72:0.00022907244845624551,D339:0.00073680719289282717)25:0.00021168806192424446)1:0.00013065728200579524)0:0.00010473883125270524,D527:0.00089142892169797152)9:0.00013929395666663414)95:0.00029672295878988323,Z34706:0.00097174886042951662)100:0.00073582924656731585,((D433:0.00105033002023557508,D487:0.00081848413692515781)77:0.00027069638753039413,(D432:0.00070650040130973240,D489:0.00077079450175029907)93:0.00039816286592313330)100:0.00085453567167990735)100:0.00157889653968860955)100:0.00153946007262967472)99:0.00094899224969905186,D419:0.00488947418836844887)100:0.00160626495834225108,(D508:0.00203597583421955648,(D425:0.00076016244516540247,(Z34665:0.00106649607259240464,(D427:0.00085781616266702521,D420:0.00084781513606245918)73:0.00028169526448152343)46:0.00029358871441804247)100:0.00165559830629970054)100:0.00475413904491777100)100:0.00456901056335125635)0:0.00013793670942538990)0:0.00030259527185067431,(Z34695:0.00127659850121893473,(D421:0.00226072448474791757,(((D401:0.00124995830543953241,(D506:0.00120381865872319117,D512:0.00110975432346399313)46:0.00025079318791546837)100:0.00099030042910842496,(D411:0.00112161379657305842,D525:0.00109865744097158158)100:0.00125945595269550238)100:0.00148803152439747218,(D416:0.00095197935414816797,D538:0.00094275300153168456)100:0.00303046483280793684)56:0.00066498827246779706)87:0.00120606881431231205)100:0.00568379158477997411)0:0.00014139924981429905)0:0.00084919764336574587,(((D500:0.00134829192546477637,(((((D511:0.00088070382719670777,D492:0.00086667364469451044)52:0.00023511040339806651,D537:0.00079902691081726296)99:0.00038121661606559207,D524:0.00101303452131856027)100:0.00065051684187202301,D19:0.00097375500671879759)93:0.00047562359105296406,(D403:0.00114114369333111589,(D505:0.00105443367255898509,D496:0.00082887815119296626)92:0.00031246138847759410)57:0.00035575707751902235)14:0.00022277989569526515)85:0.00041401023127250909,(((D465:0.00095547499914540714,D517:0.00091772367296217346)40:0.00028205422673739644,D450:0.00115534473280088528)61:0.00022892444513777964,Z33623:0.00131797389787295357)95:0.00043290092083282764)100:0.00341440519389601222,D329:0.00455843865421338805)100:0.00688226672054312316)100:0.01052508106958886802,(D115:0.00066452954532960609,((D382:0.00045744213702740252,D118:0.00058557492702308411)46:0.00017161602964497756,(D409:0.00060345284510724502,D80:0.00072452224557045168)28:0.00014556677235352846)20:0.00019418896614661104)24:0.00014384892471505929)10:0.00009184834807853394,D20:0.00060569418845709600);
end;

begin figtree;
	set appearance.backgroundColorAttribute="Default";
	set appearance.backgroundColour=#-1;
	set appearance.branchColorAttribute="User selection";
	set appearance.branchLineWidth=2.0;
	set appearance.branchMinLineWidth=0.0;
	set appearance.branchWidthAttribute="Fixed";
	set appearance.foregroundColour=#-16777216;
	set appearance.selectionColour=#-2144520576;
	set branchLabels.colorAttribute="User selection";
	set branchLabels.displayAttribute="Branch times";
	set branchLabels.fontName="sansserif";
	set branchLabels.fontSize=8;
	set branchLabels.fontStyle=0;
	set branchLabels.isShown=false;
	set branchLabels.significantDigits=4;
	set layout.expansion=505;
	set layout.layoutType="RECTILINEAR";
	set layout.zoom=0;
	set legend.attribute="label";
	set legend.fontSize=10.0;
	set legend.isShown=false;
	set legend.significantDigits=4;
	set nodeBars.barWidth=4.0;
	set nodeBars.displayAttribute=null;
	set nodeBars.isShown=false;
	set nodeLabels.colorAttribute="User selection";
	set nodeLabels.displayAttribute="label";
	set nodeLabels.fontName="sansserif";
	set nodeLabels.fontSize=9;
	set nodeLabels.fontStyle=0;
	set nodeLabels.isShown=true;
	set nodeLabels.significantDigits=4;
	set nodeShape.colourAttribute="User selection";
	set nodeShape.isShown=false;
	set nodeShape.minSize=10.0;
	set nodeShape.scaleType=Width;
	set nodeShape.shapeType=Circle;
	set nodeShape.size=4.0;
	set nodeShape.sizeAttribute="Fixed";
	set polarLayout.alignTipLabels=false;
	set polarLayout.angularRange=0;
	set polarLayout.rootAngle=0;
	set polarLayout.rootLength=100;
	set polarLayout.showRoot=true;
	set radialLayout.spread=0.0;
	set rectilinearLayout.alignTipLabels=false;
	set rectilinearLayout.curvature=0;
	set rectilinearLayout.rootLength=100;
	set scale.offsetAge=0.0;
	set scale.rootAge=1.0;
	set scale.scaleFactor=1.0;
	set scale.scaleRoot=false;
	set scaleAxis.automaticScale=true;
	set scaleAxis.fontSize=8.0;
	set scaleAxis.isShown=false;
	set scaleAxis.lineWidth=1.0;
	set scaleAxis.majorTicks=1.0;
	set scaleAxis.origin=0.0;
	set scaleAxis.reverseAxis=false;
	set scaleAxis.showGrid=true;
	set scaleBar.automaticScale=true;
	set scaleBar.fontSize=10.0;
	set scaleBar.isShown=true;
	set scaleBar.lineWidth=1.0;
	set scaleBar.scaleRange=0.0;
	set tipLabels.colorAttribute="User selection";
	set tipLabels.displayAttribute="Names";
	set tipLabels.fontName="Calibri";
	set tipLabels.fontSize=14;
	set tipLabels.fontStyle=0;
	set tipLabels.isShown=true;
	set tipLabels.significantDigits=4;
	set trees.order=false;
	set trees.orderType="increasing";
	set trees.rooting=true;
	set trees.rootingType="Midpoint";
	set trees.transform=false;
	set trees.transformType="cladogram";
end;

#NEXUS
begin taxa;
	dimensions ntax=25;
	taxlabels
	D285[&!color=#0b086e]
	D324[&!color=#2b43cc]
	D330[&!color=#c2150c]
	D351[&!color=#c2150c]
	D357[&!color=#2b43cc]
	D384[&!color=#2b43cc]
	D415[&!color=#0b086e]
	D422[&!color=#a427ab]
	D435[&!color=#0b086e]
	D438[&!color=#2b43cc]
	D441[&!color=#c2150c]
	D445[&!color=#c2150c]
	D449[&!color=#a427ab]
	D451[&!color=#a427ab]
	D453[&!color=#db8514]
	D457[&!color=#0b086e]
	D460[&!color=#2b43cc]
	D494[&!color=#a427ab]
	D509[&!color=#c2150c]
	D518[&!color=#c2150c]
	D526[&!color=#0b086e]
	D536[&!color=#0b086e]
	D61[&!color=#0b086e]
	D63[&!color=#db8514]
	R41341[&!color=#2b43cc]
;
end;

begin trees;
	tree tree_1 = [&R] (D285:3.66E-4,((D435:2.56E-4,(D457:8.96E-4,((((D451:0.001504,(D494:0.001302,(D422:0.001142,D449:0.001105)[&label=70]:2.99E-4)[&label=86]:4.95E-4)[&label=100]:0.016032,((D453:4.87E-4,D63:7.32E-4)[&label=100]:0.001337,((D509:5.43E-4,(D351:4.25E-4,(D445:3.26E-4,(D441:1.52E-4,D518:5.61E-4)[&label=59]:2.98E-4)[&label=93]:7.3E-4)[&label=84]:3.66E-4)[&label=93]:8.14E-4,D330:8.13E-4)[&label=100]:0.001528)[&label=95]:4.03E-4)[&label=89]:3.82E-4,((D460:1.92E-4,D357:7.2E-4)[&label=73]:2.85E-4,(D324:3.2E-4,((D438:6.4E-5,R41341:2.81E-4)[&label=63]:1.86E-4,D384:1.92E-4)[&label=63]:2.41E-4)[&label=11]:1.0E-6)[&label=45]:1.99E-4)[&label=88]:2.83E-4,(D61:3.84E-4,D536:1.92E-4)[&label=79]:1.0E-6)[&label=63]:1.34E-4)[&label=58]:1.0E-6)[&label=85]:4.39E-4,D526:3.48E-4)[&label=51]:1.37E-4,D415:2.17E-4);
end;

begin figtree;
	set appearance.backgroundColorAttribute="Default";
	set appearance.backgroundColour=#ffffff;
	set appearance.branchColorAttribute="User selection";
	set appearance.branchColorGradient=false;
	set appearance.branchLineWidth=2.0;
	set appearance.branchMinLineWidth=0.0;
	set appearance.branchWidthAttribute="Fixed";
	set appearance.foregroundColour=#000000;
	set appearance.hilightingGradient=false;
	set appearance.selectionColour=#2d3680;
	set branchLabels.colorAttribute="User selection";
	set branchLabels.displayAttribute="Branch times";
	set branchLabels.fontName="sansserif";
	set branchLabels.fontSize=8;
	set branchLabels.fontStyle=0;
	set branchLabels.isShown=false;
	set branchLabels.significantDigits=4;
	set layout.expansion=0;
	set layout.layoutType="RECTILINEAR";
	set layout.zoom=0;
	set legend.attribute="label";
	set legend.fontSize=10.0;
	set legend.isShown=false;
	set legend.significantDigits=4;
	set nodeBars.barWidth=4.0;
	set nodeBars.displayAttribute=null;
	set nodeBars.isShown=false;
	set nodeLabels.colorAttribute="User selection";
	set nodeLabels.displayAttribute="label";
	set nodeLabels.fontName="sansserif";
	set nodeLabels.fontSize=10;
	set nodeLabels.fontStyle=0;
	set nodeLabels.isShown=true;
	set nodeLabels.significantDigits=4;
	set nodeShapeExternal.colourAttribute="User selection";
	set nodeShapeExternal.isShown=false;
	set nodeShapeExternal.minSize=10.0;
	set nodeShapeExternal.scaleType=Width;
	set nodeShapeExternal.shapeType=Circle;
	set nodeShapeExternal.size=4.0;
	set nodeShapeExternal.sizeAttribute="Fixed";
	set nodeShapeInternal.colourAttribute="User selection";
	set nodeShapeInternal.isShown=false;
	set nodeShapeInternal.minSize=10.0;
	set nodeShapeInternal.scaleType=Width;
	set nodeShapeInternal.shapeType=Circle;
	set nodeShapeInternal.size=4.0;
	set nodeShapeInternal.sizeAttribute="Fixed";
	set polarLayout.alignTipLabels=false;
	set polarLayout.angularRange=0;
	set polarLayout.rootAngle=0;
	set polarLayout.rootLength=100;
	set polarLayout.showRoot=true;
	set radialLayout.spread=0.0;
	set rectilinearLayout.alignTipLabels=false;
	set rectilinearLayout.curvature=0;
	set rectilinearLayout.rootLength=100;
	set scale.offsetAge=0.0;
	set scale.rootAge=1.0;
	set scale.scaleFactor=1.0;
	set scale.scaleRoot=false;
	set scaleAxis.automaticScale=true;
	set scaleAxis.fontSize=8.0;
	set scaleAxis.isShown=false;
	set scaleAxis.lineWidth=1.0;
	set scaleAxis.majorTicks=1.0;
	set scaleAxis.minorTicks=0.5;
	set scaleAxis.origin=0.0;
	set scaleAxis.reverseAxis=false;
	set scaleAxis.showGrid=true;
	set scaleBar.automaticScale=true;
	set scaleBar.fontSize=10.0;
	set scaleBar.isShown=true;
	set scaleBar.lineWidth=1.0;
	set scaleBar.scaleRange=0.0;
	set tipLabels.colorAttribute="User selection";
	set tipLabels.displayAttribute="Names";
	set tipLabels.fontName="Calibri";
	set tipLabels.fontSize=14;
	set tipLabels.fontStyle=0;
	set tipLabels.isShown=true;
	set tipLabels.significantDigits=4;
	set trees.order=false;
	set trees.orderType="increasing";
	set trees.rooting=true;
	set trees.rootingType="User Selection";
	set trees.transform=false;
	set trees.transformType="cladogram";
end;

#NEXUS
begin taxa;
	dimensions ntax=69;
	taxlabels
	D280[&!color=#-10001552]
	D297[&!color=#-10001552]
	D430[&!color=#-10001552]
	D508[&!color=#-10146125]
	D427[&!color=#-10146125]
	Z34665[&!color=#-10146125]
	D425[&!color=#-10146125]
	D420[&!color=#-10146125]
	D419[&!color=#-15460506]
	D392[&!color=#-15460506]
	D437[&!color=#-15460506]
	D487[&!color=#-14469413]
	D432[&!color=#-14469413]
	D489[&!color=#-14469413]
	D433[&!color=#-14469413]
	Z34706[&!color=#-14469413]
	D515[&!color=#-14469413]
	D312[&!color=#-14469413]
	D302[&!color=#-14469413]
	D507[&!color=#-14469413]
	D339[&!color=#-14469413]
	D527[&!color=#-14469413]
	D2[&!color=#-14469413]
	D439[&!color=#-14469413]
	D429[&!color=#-14469413]
	Z34643[&!color=#-15460506]
	D531[&!color=#-15460506]
	D540[&!color=#-15460506]
	D455[&!color=#-15460506]
	Z34681[&!color=#-15460506]
	D329[&!color=#-3405052]
	D524[&!color=#-3405052]
	D537[&!color=#-3405052]
	D492[&!color=#-3405052]
	D511[&!color=#-3405052]
	D19[&!color=#-3405052]
	D505[&!color=#-3405052]
	D496[&!color=#-3405052]
	D403[&!color=#-3405052]
	D500[&!color=#-3405052]
	Z33623[&!color=#-3405052]
	D517[&!color=#-3405052]
	D450[&!color=#-3405052]
	D465[&!color=#-3405052]
	D442[&!color=#-14109379]
	D443[&!color=#-14109379]
	D493[&!color=#-14109379]
	D473[&!color=#-14109379]
	D513[&!color=#-14109379]
	D485[&!color=#-14109379]
	D413[&!color=#-14109379]
	D512[&!color=#-3384545]
	D401[&!color=#-3384545]
	D506[&!color=#-3384545]
	D411[&!color=#-3384545]
	D525[&!color=#-3384545]
	D421[&!color=#-3384545]
	D538[&!color=#-3384545]
	D416[&!color=#-3384545]
	Z34695[&!color=#-3384545]
	D514
	D404
	D382[&!color=#-3388489]
	D118[&!color=#-3388489]
	D80[&!color=#-3388489]
	D409[&!color=#-3388489]
	D115[&!color=#-3388489]
	D20[&!color=#-3388489]
	D444[&!color=#-3388489]
;
end;

begin trees;
	tree tree_1 = [&R] (D444:0.00000107287994391024,((((((D493:0.00520804542371735776,(D19:0.00316426943482584280,D450:0.00362403453146764500)15:0.00000107287994391024)13:0.00235973468539183622,((D430:0.00207090676693779275,(D280:0.00135116893205132070,D297:0.00651960984691653950)5:0.00000107287994391024)33:0.00341796678691319274,D329:0.00306640121379608051)5:0.00000107287994391024)1:0.00000107287994391024,(D500:0.00000107287994391024,(D403:0.00140823620391783769,D524:0.00000107287994391024)26:0.00138016923937776467)34:0.00137602781087633411)2:0.00000107287994391024,((Z33623:0.00103968804993504003,((((D511:0.00000107287994391024,D496:0.00208783406964720055)28:0.00102436222082260739,(D465:0.00104569403141794616,D517:0.00000107287994391024)50:0.00104597285302970334)7:0.00102281222222496641,((((((((((D439:0.00000107287994391024,(D487:0.00000107287994391024,Z34681:0.00454418003009347208)4:0.00000107287994391024)16:0.00124009712258054978,((D433:0.00000107287994391024,(D392:0.00411636100588837206,(D419:0.00304439074699027791,(D427:0.00240575071549334156,D425:0.00000107287994391024)73:0.00122582592735236097)33:0.00161217750215321594)12:0.00109875036311156762)28:0.00337276595293355521,((D302:0.00000107287994391024,(D455:0.00104012313276434292,D531:0.00000107287994391024)34:0.00205545600481338731)13:0.00000107287994391024,((Z34643:0.00000107287994391024,D489:0.00207133055829098432)30:0.00102317915910586665,(Z34706:0.00000107287994391024,((D437:0.00240298797750253560,(D540:0.00314920492225800961,D432:0.00104054641186541639)32:0.00151006431093323162)12:0.00180860620511083341,((D420:0.00000107287994391024,D508:0.00618053604872263913)51:0.00202779345026777788,Z34665:0.00207564010305526627)35:0.00116152515376619211)2:0.00000107287994391024)22:0.00391010751075167654)0:0.00000107287994391024)1:0.00000107287994391024)4:0.00246802190198077732)2:0.00000107287994391024,D507:0.00000107287994391024)0:0.00000107287994391024,D2:0.00000107287994391024)3:0.00124387343541187338,D527:0.00526092064372582751)0:0.00000107287994391024,D429:0.00104115466896064933)1:0.00000107287994391024,D339:0.00000107287994391024)5:0.00000107287994391024,D312:0.00000107287994391024)9:0.00000107287994391024,D515:0.00102539194278397812)72:0.00381754891221045565,((D514:0.00000107287994391024,(D404:0.00416054028484905049,((D413:0.00000107287994391024,D485:0.00276251579676728854)62:0.00135213625460622248,((D473:0.00000107287994391024,(D443:0.00210323127746704077,((D538:0.00493766352463783937,(D421:0.00325599239535219074,D512:0.00263342397761680107)55:0.00241222049101249246)40:0.00202152787662598530,D513:0.00314140444120661593)6:0.00000107287994391024)14:0.00110529741504337021)5:0.00000107287994391024,D442:0.00105939094418907643)15:0.00223019728175566975)8:0.00220450790028698437)3:0.00000107287994391024)1:0.00000107287994391024,(((D401:0.00173185859344900648,D411:0.00212153326771719487)78:0.00349751325884547614,(Z34695:0.00104684193939827636,D416:0.00212453565410865037)56:0.00103259324830189516)48:0.00310089122464266833,(D506:0.00104262412871955956,D525:0.00000107287994391024)70:0.00103092395074003466)16:0.00000107287994391024)14:0.00109705320792677125)6:0.00122180483244866355)1:0.00000107287994391024,(D505:0.00206521142616312037,D492:0.00103455793875085003)8:0.00000107287994391024)0:0.00000107287994391024)1:0.00000107287994391024,D537:0.00205681924018872404)2:0.00145115686646129171)37:0.00163059783797810305,(D20:0.00310914976613992826,(D80:0.00125083825069039747,D409:0.00210167615802091560)55:0.00127254673688221610)54:0.00227803079852680578)44:0.00232728749788820759,(D115:0.00285594894834182572,D382:0.00241972442493268913)76:0.00114778869248948379)46:0.00414379983502680387,D118:0.00482783030521639640);
end;

begin figtree;
	set appearance.backgroundColorAttribute="Default";
	set appearance.backgroundColour=#-1;
	set appearance.branchColorAttribute="User selection";
	set appearance.branchLineWidth=2.0;
	set appearance.branchMinLineWidth=0.0;
	set appearance.branchWidthAttribute="Fixed";
	set appearance.foregroundColour=#-16777216;
	set appearance.selectionColour=#-2144520576;
	set branchLabels.colorAttribute="User selection";
	set branchLabels.displayAttribute="Branch times";
	set branchLabels.fontName="sansserif";
	set branchLabels.fontSize=8;
	set branchLabels.fontStyle=0;
	set branchLabels.isShown=false;
	set branchLabels.significantDigits=4;
	set layout.expansion=505;
	set layout.layoutType="RECTILINEAR";
	set layout.zoom=0;
	set legend.attribute="label";
	set legend.fontSize=10.0;
	set legend.isShown=false;
	set legend.significantDigits=4;
	set nodeBars.barWidth=4.0;
	set nodeBars.displayAttribute=null;
	set nodeBars.isShown=false;
	set nodeLabels.colorAttribute="User selection";
	set nodeLabels.displayAttribute="label";
	set nodeLabels.fontName="sansserif";
	set nodeLabels.fontSize=9;
	set nodeLabels.fontStyle=0;
	set nodeLabels.isShown=true;
	set nodeLabels.significantDigits=4;
	set nodeShape.colourAttribute="User selection";
	set nodeShape.isShown=false;
	set nodeShape.minSize=10.0;
	set nodeShape.scaleType=Width;
	set nodeShape.shapeType=Circle;
	set nodeShape.size=4.0;
	set nodeShape.sizeAttribute="Fixed";
	set polarLayout.alignTipLabels=false;
	set polarLayout.angularRange=0;
	set polarLayout.rootAngle=0;
	set polarLayout.rootLength=100;
	set polarLayout.showRoot=true;
	set radialLayout.spread=0.0;
	set rectilinearLayout.alignTipLabels=false;
	set rectilinearLayout.curvature=0;
	set rectilinearLayout.rootLength=100;
	set scale.offsetAge=0.0;
	set scale.rootAge=1.0;
	set scale.scaleFactor=1.0;
	set scale.scaleRoot=false;
	set scaleAxis.automaticScale=true;
	set scaleAxis.fontSize=8.0;
	set scaleAxis.isShown=false;
	set scaleAxis.lineWidth=1.0;
	set scaleAxis.majorTicks=1.0;
	set scaleAxis.origin=0.0;
	set scaleAxis.reverseAxis=false;
	set scaleAxis.showGrid=true;
	set scaleBar.automaticScale=true;
	set scaleBar.fontSize=10.0;
	set scaleBar.isShown=true;
	set scaleBar.lineWidth=1.0;
	set scaleBar.scaleRange=0.0;
	set tipLabels.colorAttribute="User selection";
	set tipLabels.displayAttribute="Names";
	set tipLabels.fontName="Calibri";
	set tipLabels.fontSize=14;
	set tipLabels.fontStyle=0;
	set tipLabels.isShown=true;
	set tipLabels.significantDigits=4;
	set trees.order=false;
	set trees.orderType="increasing";
	set trees.rooting=true;
	set trees.rootingType="Midpoint";
	set trees.transform=false;
	set trees.transformType="cladogram";
end;

#NEXUS
begin taxa;
	dimensions ntax=25;
	taxlabels
	D285[&!color=#0b086e]
	D324[&!color=#2b43cc]
	D330[&!color=#c2150c]
	D351[&!color=#c2150c]
	D357[&!color=#2b43cc]
	D384[&!color=#2b43cc]
	D415[&!color=#0b086e]
	D422[&!color=#a427ab]
	D435[&!color=#0b086e]
	D438[&!color=#2b43cc]
	D441[&!color=#c2150c]
	D445[&!color=#c2150c]
	D449[&!color=#a427ab]
	D451[&!color=#a427ab]
	D453[&!color=#db8514]
	D457[&!color=#0b086e]
	D460[&!color=#2b43cc]
	D494[&!color=#a427ab]
	D509[&!color=#c2150c]
	D518[&!color=#c2150c]
	D526[&!color=#0b086e]
	D536[&!color=#0b086e]
	D61[&!color=#0b086e]
	D63[&!color=#db8514]
	R41341[&!color=#2b43cc]
;
end;

begin trees;
	tree tree_1 = [&R] (D285:0.00015262689697824317,(D526:0.00022868503674613726,(((D61:0.00038251074915794772,D457:0.00022881444372557243)23:0.00000101269596054046,((((D330:0.00048868413880892277,((D351:0.00029062057743146029,(D518:0.00030543577439289801,(D445:0.00007621043830752429,D441:0.00000101269596054046)60:0.00000101269596054046)80:0.00031815878207436791)78:0.00040549641448019814,D509:0.00047547866473650292)91:0.00064758040697879781)98:0.00123187867282014817,(D453:0.00009865103762357320,D63:0.00008643336974438514)100:0.00125042854237854511)97:0.00049207517932290453,(D451:0.00107588931450480220,(D494:0.00031959565385578261,(D449:0.00046144255460855386,D422:0.00032399653732208765)77:0.00032989622726597295)98:0.00051148004466921139)100:0.01381951962633165207)86:0.00038144135023351639,((D324:0.00022946348642562307,(R41341:0.00022929320673055077,(D438:0.00000101269596054046,D384:0.00007636742432437095)56:0.00000101269596054046)69:0.00008100707027194155)28:0.00000101269596054046,(D357:0.00049999692663807579,D460:0.00015250180204171219)64:0.00019759485554354011)41:0.00025926184263758910)98:0.00033776766779847444)34:0.00000101269596054046,(D536:0.00007652243069818222,D435:0.00016059222359662115)33:0.00000101269596054046)72:0.00045519081683077344)64:0.00015139176639759834,D415:0.00015268892038795758);
end;

begin figtree;
	set appearance.backgroundColorAttribute="Default";
	set appearance.backgroundColour=#ffffff;
	set appearance.branchColorAttribute="User selection";
	set appearance.branchColorGradient=false;
	set appearance.branchLineWidth=2.0;
	set appearance.branchMinLineWidth=0.0;
	set appearance.branchWidthAttribute="Fixed";
	set appearance.foregroundColour=#000000;
	set appearance.hilightingGradient=false;
	set appearance.selectionColour=#2d3680;
	set branchLabels.colorAttribute="User selection";
	set branchLabels.displayAttribute="Branch times";
	set branchLabels.fontName="sansserif";
	set branchLabels.fontSize=8;
	set branchLabels.fontStyle=0;
	set branchLabels.isShown=false;
	set branchLabels.significantDigits=4;
	set layout.expansion=0;
	set layout.layoutType="RECTILINEAR";
	set layout.zoom=0;
	set legend.attribute="label";
	set legend.fontSize=10.0;
	set legend.isShown=false;
	set legend.significantDigits=4;
	set nodeBars.barWidth=4.0;
	set nodeBars.displayAttribute=null;
	set nodeBars.isShown=false;
	set nodeLabels.colorAttribute="User selection";
	set nodeLabels.displayAttribute="label";
	set nodeLabels.fontName="sansserif";
	set nodeLabels.fontSize=10;
	set nodeLabels.fontStyle=0;
	set nodeLabels.isShown=true;
	set nodeLabels.significantDigits=4;
	set nodeShapeExternal.colourAttribute="User selection";
	set nodeShapeExternal.isShown=false;
	set nodeShapeExternal.minSize=10.0;
	set nodeShapeExternal.scaleType=Width;
	set nodeShapeExternal.shapeType=Circle;
	set nodeShapeExternal.size=4.0;
	set nodeShapeExternal.sizeAttribute="Fixed";
	set nodeShapeInternal.colourAttribute="User selection";
	set nodeShapeInternal.isShown=false;
	set nodeShapeInternal.minSize=10.0;
	set nodeShapeInternal.scaleType=Width;
	set nodeShapeInternal.shapeType=Circle;
	set nodeShapeInternal.size=4.0;
	set nodeShapeInternal.sizeAttribute="Fixed";
	set polarLayout.alignTipLabels=false;
	set polarLayout.angularRange=0;
	set polarLayout.rootAngle=0;
	set polarLayout.rootLength=100;
	set polarLayout.showRoot=true;
	set radialLayout.spread=0.0;
	set rectilinearLayout.alignTipLabels=false;
	set rectilinearLayout.curvature=0;
	set rectilinearLayout.rootLength=100;
	set scale.offsetAge=0.0;
	set scale.rootAge=1.0;
	set scale.scaleFactor=1.0;
	set scale.scaleRoot=false;
	set scaleAxis.automaticScale=true;
	set scaleAxis.fontSize=8.0;
	set scaleAxis.isShown=false;
	set scaleAxis.lineWidth=1.0;
	set scaleAxis.majorTicks=1.0;
	set scaleAxis.minorTicks=0.5;
	set scaleAxis.origin=0.0;
	set scaleAxis.reverseAxis=false;
	set scaleAxis.showGrid=true;
	set scaleBar.automaticScale=true;
	set scaleBar.fontSize=10.0;
	set scaleBar.isShown=true;
	set scaleBar.lineWidth=1.0;
	set scaleBar.scaleRange=0.0;
	set tipLabels.colorAttribute="User selection";
	set tipLabels.displayAttribute="Names";
	set tipLabels.fontName="Calibri";
	set tipLabels.fontSize=14;
	set tipLabels.fontStyle=0;
	set tipLabels.isShown=true;
	set tipLabels.significantDigits=4;
	set trees.order=false;
	set trees.orderType="increasing";
	set trees.rooting=true;
	set trees.rootingType="User Selection";
	set trees.transform=false;
	set trees.transformType="cladogram";
end;#NEXUS
begin taxa;
	dimensions ntax=69;
	taxlabels
	D280[&!color=#-10001552]
	D297[&!color=#-10001552]
	D430[&!color=#-10001552]
	D508[&!color=#-10146125]
	D427[&!color=#-10146125]
	Z34665[&!color=#-10146125]
	D425[&!color=#-10146125]
	D420[&!color=#-10146125]
	D419[&!color=#-15460506]
	D392[&!color=#-15460506]
	D437[&!color=#-15460506]
	D487[&!color=#-14469413]
	D432[&!color=#-14469413]
	D489[&!color=#-14469413]
	D433[&!color=#-14469413]
	Z34706[&!color=#-14469413]
	D515[&!color=#-14469413]
	D312[&!color=#-14469413]
	D302[&!color=#-14469413]
	D507[&!color=#-14469413]
	D339[&!color=#-14469413]
	D527[&!color=#-14469413]
	D2[&!color=#-14469413]
	D439[&!color=#-14469413]
	D429[&!color=#-14469413]
	Z34643[&!color=#-15460506]
	D531[&!color=#-15460506]
	D540[&!color=#-15460506]
	D455[&!color=#-15460506]
	Z34681[&!color=#-15460506]
	D329[&!color=#-3405052]
	D524[&!color=#-3405052]
	D537[&!color=#-3405052]
	D492[&!color=#-3405052]
	D511[&!color=#-3405052]
	D19[&!color=#-3405052]
	D505[&!color=#-3405052]
	D496[&!color=#-3405052]
	D403[&!color=#-3405052]
	D500[&!color=#-3405052]
	Z33623[&!color=#-3405052]
	D517[&!color=#-3405052]
	D450[&!color=#-3405052]
	D465[&!color=#-3405052]
	D442[&!color=#-14109379]
	D443[&!color=#-14109379]
	D493[&!color=#-14109379]
	D473[&!color=#-14109379]
	D513[&!color=#-14109379]
	D485[&!color=#-14109379]
	D413[&!color=#-14109379]
	D512[&!color=#-3384545]
	D401[&!color=#-3384545]
	D506[&!color=#-3384545]
	D411[&!color=#-3384545]
	D525[&!color=#-3384545]
	D421[&!color=#-3384545]
	D538[&!color=#-3384545]
	D416[&!color=#-3384545]
	Z34695[&!color=#-3384545]
	D514
	D404
	D382[&!color=#-3388489]
	D118[&!color=#-3388489]
	D80[&!color=#-3388489]
	D409[&!color=#-3388489]
	D115[&!color=#-3388489]
	D20[&!color=#-3388489]
	D444[&!color=#-3388489]
;
end;

begin trees;
	tree tree_1 = [&R] ((D20:0.00000126453391323892,(D118:0.00000126453391323892,D444:0.00008093923975788318)16:0.00000126453391323892)14:0.00008206221766047009,(D409:0.00008229726957721565,(((((D492:0.00008236103175833920,((D403:0.00000126453391323892,(((D430:0.00000126453391323892,(D511:0.00000126453391323892,D496:0.00016407673686896876)22:0.00000126453391323892)6:0.00000126453391323892,(((D487:0.00000126453391323892,(D420:0.00016459332189174830,D432:0.00000126453391323892)31:0.00006585823692637902)34:0.00001616557160973581,(((((D515:0.00016318144064419941,(D429:0.00000126453391323892,D489:0.00008220271505204719)46:0.00008210958532101847)11:0.00000126453391323892,D312:0.00000126453391323892)9:0.00000126453391323892,((((((D2:0.00000126453391323892,((D540:0.00008231021256950665,(D455:0.00000126453391323892,Z34681:0.00014347571194023846)50:0.00000136323956863642)26:0.00014134263548606452,D531:0.00000126453391323892)42:0.00020379511570904865)16:0.00000126453391323892,(D507:0.00000126453391323892,Z34643:0.00008094615689669295)34:0.00000126453391323892)8:0.00000126453391323892,D302:0.00000126453391323892)4:0.00000409363345470109,D339:0.00000126453391323892)2:0.00000126453391323892,D527:0.00000126453391323892)3:0.00009419211932622942,Z34706:0.00000126453391323892)3:0.00000126453391323892)5:0.00000126453391323892,(((((D427:0.00024701547312278618,D508:0.00041162274669510261)48:0.00016435410754658236,D425:0.00000126453391323892)44:0.00000126453391323892,D419:0.00008223158253827732)43:0.00016347414012349179,(D392:0.00016455130652793214,D433:0.00009576646749154944)33:0.00000126453391323892)26:0.00000126453391323892,D437:0.00008224492145615482)18:0.00028485175187645945)18:0.00010227117586567320,Z34665:0.00024733446472127583)17:0.00020413334622554344)3:0.00000126453391323892,D439:0.00000126453391323892)74:0.00030740719059378613)4:0.00009281414815967906,(D280:0.00000126453391323892,D297:0.00015141542343476974)65:0.00014943376382918765)4:0.00009466513436409180)0:0.00000126453391323892,(D19:0.00008233579819856392,(D465:0.00000126453391323892,D517:0.00000126453391323892)67:0.00000126453391323892)42:0.00016349096119756484)2:0.00000126994394913427)2:0.00000128858941730096,D450:0.00008226703674122321)2:0.00000153651794644035,(Z33623:0.00008231399333422623,((D537:0.00026250223824468729,(D500:0.00000126453391323892,(D524:0.00000126453391323892,D329:0.00020589550626634375)31:0.00010117918420661525)38:0.00010235667453179543)4:0.00000126453391323892,D505:0.00008233152736373791)3:0.00000126453391323892)3:0.00000126453391323892)37:0.00009326015108733627,((D506:0.00008238343223600694,D525:0.00000126453391323892)66:0.00008207373764360296,(((((D538:0.00016453738010490258,((D421:0.00009390611311772160,Z34695:0.00000126453391323892)27:0.00000126453391323892,D416:0.00000126453391323892)30:0.00027868334464471571)13:0.00009357370596322282,(D512:0.00008226893830480468,(D411:0.00000126453391323892,D401:0.00023104267159416094)56:0.00022862308404544086)44:0.00011497801952833944)27:0.00009346856127920219,(D413:0.00000126453391323892,((D443:0.00000126453391323892,D442:0.00000126453391323892)79:0.00016315021943841580,(D473:0.00000126453391323892,(D493:0.00000126453391323892,(D513:0.00008227564135257375,D485:0.00009470491381328448)10:0.00000126453391323892)31:0.00028545661756033773)32:0.00000126453391323892)19:0.00000126453391323892)36:0.00019016000120184031)3:0.00000902887241101890,D404:0.00032898808539812721)2:0.00008421921312722842,D514:0.00000126453391323892)1:0.00000126453391323892)43:0.00018669757480266176)54:0.00012293340159619850,(D115:0.00016464203507596207,D382:0.00016486631531263880)38:0.00008202623067480589)21:0.00011823246072906781)19:0.00000454931198037003,D80:0.00000126453391323892);
end;

begin figtree;
	set appearance.backgroundColorAttribute="Default";
	set appearance.backgroundColour=#-1;
	set appearance.branchColorAttribute="User selection";
	set appearance.branchLineWidth=2.0;
	set appearance.branchMinLineWidth=0.0;
	set appearance.branchWidthAttribute="Fixed";
	set appearance.foregroundColour=#-16777216;
	set appearance.selectionColour=#-2144520576;
	set branchLabels.colorAttribute="User selection";
	set branchLabels.displayAttribute="Branch times";
	set branchLabels.fontName="sansserif";
	set branchLabels.fontSize=8;
	set branchLabels.fontStyle=0;
	set branchLabels.isShown=false;
	set branchLabels.significantDigits=4;
	set layout.expansion=505;
	set layout.layoutType="RECTILINEAR";
	set layout.zoom=0;
	set legend.attribute="label";
	set legend.fontSize=10.0;
	set legend.isShown=false;
	set legend.significantDigits=4;
	set nodeBars.barWidth=4.0;
	set nodeBars.displayAttribute=null;
	set nodeBars.isShown=false;
	set nodeLabels.colorAttribute="User selection";
	set nodeLabels.displayAttribute="label";
	set nodeLabels.fontName="sansserif";
	set nodeLabels.fontSize=9;
	set nodeLabels.fontStyle=0;
	set nodeLabels.isShown=true;
	set nodeLabels.significantDigits=4;
	set nodeShape.colourAttribute="User selection";
	set nodeShape.isShown=false;
	set nodeShape.minSize=10.0;
	set nodeShape.scaleType=Width;
	set nodeShape.shapeType=Circle;
	set nodeShape.size=4.0;
	set nodeShape.sizeAttribute="Fixed";
	set polarLayout.alignTipLabels=false;
	set polarLayout.angularRange=0;
	set polarLayout.rootAngle=0;
	set polarLayout.rootLength=100;
	set polarLayout.showRoot=true;
	set radialLayout.spread=0.0;
	set rectilinearLayout.alignTipLabels=false;
	set rectilinearLayout.curvature=0;
	set rectilinearLayout.rootLength=100;
	set scale.offsetAge=0.0;
	set scale.rootAge=1.0;
	set scale.scaleFactor=1.0;
	set scale.scaleRoot=false;
	set scaleAxis.automaticScale=true;
	set scaleAxis.fontSize=8.0;
	set scaleAxis.isShown=false;
	set scaleAxis.lineWidth=1.0;
	set scaleAxis.majorTicks=1.0;
	set scaleAxis.origin=0.0;
	set scaleAxis.reverseAxis=false;
	set scaleAxis.showGrid=true;
	set scaleBar.automaticScale=true;
	set scaleBar.fontSize=10.0;
	set scaleBar.isShown=true;
	set scaleBar.lineWidth=1.0;
	set scaleBar.scaleRange=0.0;
	set tipLabels.colorAttribute="User selection";
	set tipLabels.displayAttribute="Names";
	set tipLabels.fontName="Calibri";
	set tipLabels.fontSize=14;
	set tipLabels.fontStyle=0;
	set tipLabels.isShown=true;
	set tipLabels.significantDigits=4;
	set trees.order=false;
	set trees.orderType="increasing";
	set trees.rooting=true;
	set trees.rootingType="Midpoint";
	set trees.transform=false;
	set trees.transformType="cladogram";
end;

#NEXUS
begin taxa;
	dimensions ntax=25;
	taxlabels
	D285[&!color=#0b086e]
	D324[&!color=#2b43cc]
	D330[&!color=#c2150c]
	D351[&!color=#c2150c]
	D357[&!color=#2b43cc]
	D384[&!color=#2b43cc]
	D415[&!color=#0b086e]
	D422[&!color=#a427ab]
	D435[&!color=#0b086e]
	D438[&!color=#2b43cc]
	D441[&!color=#c2150c]
	D445[&!color=#c2150c]
	D449[&!color=#a427ab]
	D451[&!color=#a427ab]
	D453[&!color=#db8514]
	D457[&!color=#0b086e]
	D460[&!color=#2b43cc]
	D494[&!color=#a427ab]
	D509[&!color=#c2150c]
	D518[&!color=#c2150c]
	D526[&!color=#0b086e]
	D536[&!color=#0b086e]
	D61[&!color=#0b086e]
	D63[&!color=#db8514]
	R41341[&!color=#2b43cc]
;
end;

begin trees;
	tree tree_1 = [&R] (D63:0.002151,(((D518:0.002538,((D441:0.002412,D351:0.002378)[&label=80]:6.26E-4,(D445:0.002292,D509:0.002264)[&label=78]:6.41E-4)[&label=88]:7.11E-4)[&label=100]:0.003294,D330:0.005075)[&label=100]:0.011179,((D451:0.00551,(D494:0.002357,(D422:0.002174,D449:0.002468)[&label=99]:5.91E-4)[&label=100]:0.003106)[&label=100]:0.087069,((((D384:0.00294,(D460:0.003229,D438:0.002698)[&label=45]:6.03E-4)[&label=100]:0.001037,R41341:0.003573)[&label=100]:0.003835,(D357:0.004646,D324:0.004859)[&label=100]:0.001391)[&label=100]:0.001661,(D457:0.005291,((D61:0.002723,D536:0.002739)[&label=73]:6.18E-4,(D526:0.002852,(D285:0.003198,(D415:0.002382,D435:0.002713)[&label=86]:5.4E-4)[&label=50]:4.83E-4)[&label=87]:6.3E-4)[&label=100]:0.002806)[&label=100]:0.003257)[&label=100]:0.005786)[&label=100]:0.002151)[&label=100]:0.0126,D453:0.002021);
end;

begin figtree;
	set appearance.backgroundColorAttribute="Default";
	set appearance.backgroundColour=#ffffff;
	set appearance.branchColorAttribute="User selection";
	set appearance.branchColorGradient=false;
	set appearance.branchLineWidth=2.0;
	set appearance.branchMinLineWidth=0.0;
	set appearance.branchWidthAttribute="Fixed";
	set appearance.foregroundColour=#000000;
	set appearance.hilightingGradient=false;
	set appearance.selectionColour=#2d3680;
	set branchLabels.colorAttribute="User selection";
	set branchLabels.displayAttribute="Branch times";
	set branchLabels.fontName="sansserif";
	set branchLabels.fontSize=8;
	set branchLabels.fontStyle=0;
	set branchLabels.isShown=false;
	set branchLabels.significantDigits=4;
	set layout.expansion=0;
	set layout.layoutType="RECTILINEAR";
	set layout.zoom=0;
	set legend.attribute="label";
	set legend.fontSize=10.0;
	set legend.isShown=false;
	set legend.significantDigits=4;
	set nodeBars.barWidth=4.0;
	set nodeBars.displayAttribute=null;
	set nodeBars.isShown=false;
	set nodeLabels.colorAttribute="User selection";
	set nodeLabels.displayAttribute="label";
	set nodeLabels.fontName="sansserif";
	set nodeLabels.fontSize=10;
	set nodeLabels.fontStyle=0;
	set nodeLabels.isShown=true;
	set nodeLabels.significantDigits=4;
	set nodeShapeExternal.colourAttribute="User selection";
	set nodeShapeExternal.isShown=false;
	set nodeShapeExternal.minSize=10.0;
	set nodeShapeExternal.scaleType=Width;
	set nodeShapeExternal.shapeType=Circle;
	set nodeShapeExternal.size=4.0;
	set nodeShapeExternal.sizeAttribute="Fixed";
	set nodeShapeInternal.colourAttribute="User selection";
	set nodeShapeInternal.isShown=false;
	set nodeShapeInternal.minSize=10.0;
	set nodeShapeInternal.scaleType=Width;
	set nodeShapeInternal.shapeType=Circle;
	set nodeShapeInternal.size=4.0;
	set nodeShapeInternal.sizeAttribute="Fixed";
	set polarLayout.alignTipLabels=false;
	set polarLayout.angularRange=0;
	set polarLayout.rootAngle=0;
	set polarLayout.rootLength=100;
	set polarLayout.showRoot=true;
	set radialLayout.spread=0.0;
	set rectilinearLayout.alignTipLabels=false;
	set rectilinearLayout.curvature=0;
	set rectilinearLayout.rootLength=100;
	set scale.offsetAge=0.0;
	set scale.rootAge=1.0;
	set scale.scaleFactor=1.0;
	set scale.scaleRoot=false;
	set scaleAxis.automaticScale=true;
	set scaleAxis.fontSize=8.0;
	set scaleAxis.isShown=false;
	set scaleAxis.lineWidth=1.0;
	set scaleAxis.majorTicks=1.0;
	set scaleAxis.minorTicks=0.5;
	set scaleAxis.origin=0.0;
	set scaleAxis.reverseAxis=false;
	set scaleAxis.showGrid=true;
	set scaleBar.automaticScale=true;
	set scaleBar.fontSize=10.0;
	set scaleBar.isShown=true;
	set scaleBar.lineWidth=1.0;
	set scaleBar.scaleRange=0.0;
	set tipLabels.colorAttribute="User selection";
	set tipLabels.displayAttribute="Names";
	set tipLabels.fontName="Calibri";
	set tipLabels.fontSize=14;
	set tipLabels.fontStyle=0;
	set tipLabels.isShown=true;
	set tipLabels.significantDigits=4;
	set trees.order=false;
	set trees.orderType="increasing";
	set trees.rooting=true;
	set trees.rootingType="User Selection";
	set trees.transform=false;
	set trees.transformType="cladogram";
end;

#NEXUS
begin taxa;
	dimensions ntax=69;
	taxlabels
	D280[&!color=#-10001552]
	D297[&!color=#-10001552]
	D430[&!color=#-10001552]
	D508[&!color=#-10146125]
	D427[&!color=#-10146125]
	Z34665[&!color=#-10146125]
	D425[&!color=#-10146125]
	D420[&!color=#-10146125]
	D419[&!color=#-15460506]
	D392[&!color=#-15460506]
	D437[&!color=#-15460506]
	D487[&!color=#-14469413]
	D432[&!color=#-14469413]
	D489[&!color=#-14469413]
	D433[&!color=#-14469413]
	Z34706[&!color=#-14469413]
	D515[&!color=#-14469413]
	D312[&!color=#-14469413]
	D302[&!color=#-14469413]
	D507[&!color=#-14469413]
	D339[&!color=#-14469413]
	D527[&!color=#-14469413]
	D2[&!color=#-14469413]
	D439[&!color=#-14469413]
	D429[&!color=#-14469413]
	Z34643[&!color=#-15460506]
	D531[&!color=#-15460506]
	D540[&!color=#-15460506]
	D455[&!color=#-15460506]
	Z34681[&!color=#-15460506]
	D329[&!color=#-3405052]
	D524[&!color=#-3405052]
	D537[&!color=#-3405052]
	D492[&!color=#-3405052]
	D511[&!color=#-3405052]
	D19[&!color=#-3405052]
	D505[&!color=#-3405052]
	D496[&!color=#-3405052]
	D403[&!color=#-3405052]
	D500[&!color=#-3405052]
	Z33623[&!color=#-3405052]
	D517[&!color=#-3405052]
	D450[&!color=#-3405052]
	D465[&!color=#-3405052]
	D442[&!color=#-14109379]
	D443[&!color=#-14109379]
	D493[&!color=#-14109379]
	D473[&!color=#-14109379]
	D513[&!color=#-14109379]
	D485[&!color=#-14109379]
	D413[&!color=#-14109379]
	D512[&!color=#-3384545]
	D401[&!color=#-3384545]
	D506[&!color=#-3384545]
	D411[&!color=#-3384545]
	D525[&!color=#-3384545]
	D421[&!color=#-3384545]
	D538[&!color=#-3384545]
	D416[&!color=#-3384545]
	Z34695[&!color=#-3384545]
	D514
	D404
	D382[&!color=#-3388489]
	D118[&!color=#-3388489]
	D80[&!color=#-3388489]
	D409[&!color=#-3388489]
	D115[&!color=#-3388489]
	D20[&!color=#-3388489]
	D444[&!color=#-3388489]
;
end;

begin trees;
	tree tree_1 = [&R] ((D80:0.00348715892510152335,D382:0.00293597790839612198)92:0.00104273778169350546,(D444:0.00350266153316387179,(D118:0.00356512213556244495,(D115:0.00381572886357667415,((D2:0.00497376522638680405,(((D280:0.00396223378839772808,(D430:0.00363163531005145654,D297:0.00374838093671404655)100:0.00136325985098408086)100:0.03562386264104391159,((D329:0.01811231455647876673,(((D517:0.00545537157252744351,(Z33623:0.00578493265118317727,D450:0.00538471351862152090)78:0.00114509746971098243)64:0.00127656307665641741,D465:0.00562552593531163471)100:0.00271900777230179571,(((D403:0.00544964216899343230,D500:0.00638134684227481715)91:0.00146801249475710365,(D505:0.00584497961592870575,D496:0.00523989540553567064)61:0.00125813080925854309)100:0.00202762289977942130,(D19:0.00562711196993970469,(D524:0.00556180363689377268,(D511:0.00534188112149609675,(D537:0.00469484095660036970,D492:0.00493751805281555239)98:0.00109735608085592337)98:0.00156702638888439692)100:0.00245775869962373827)100:0.00229373152339728235)100:0.00239039990194871545)100:0.01198859994610417846)100:0.02652298271862243983,((D508:0.00907437449802316401,(((Z34665:0.00478424840514855149,D427:0.00379420113799942577)96:0.00132860017992750745,D420:0.00425867114255093059)59:0.00136375848230732566,D425:0.00412672992153915053)100:0.00652113749846355579)100:0.01961529880728227898,(D419:0.02025869501104245879,((D392:0.00470436704266833164,D437:0.00448828398819037418)100:0.01459832798840621573,((((D432:0.00541023830366446547,(D487:0.00510881097238584121,D489:0.00504670614083511330)91:0.00127203141545038098)96:0.00149220644359462202,D433:0.00564642813884595925)100:0.00479844473159268727,(Z34706:0.00586461847221151408,((((D507:0.00514864650184331928,D339:0.00404677406603754300)100:0.00147002648202590653,(D439:0.00452737464424461493,D527:0.00509356128877713754)30:0.00123504026732296711)24:0.00111517074345053786,((D312:0.00441971336192724124,D515:0.00480938770144561083)36:0.00125375155892207312,D302:0.00527264276695362400)26:0.00123438086346917093)62:0.00126238270024735342,D429:0.00538812520802321986)99:0.00151320205230997401)100:0.00366260531993407986)100:0.00701170693041790454,((((D540:0.00535281578028626217,D455:0.00471209948267517931)100:0.00193640760347421528,D531:0.00591479640030082975)100:0.00471505071452866121,Z34681:0.00595533597488565221)100:0.00395053628425421754,Z34643:0.00623355553396006366)61:0.00390437718398323500)100:0.00604418153253571087)100:0.00384239519095802475)100:0.00711184466073654445)100:0.01569469039168612176)100:0.00351349448022364799)100:0.00228909377227300148,((D473:0.00417453458832360569,(((D413:0.00505954917561487246,(D485:0.00477621966891556698,D513:0.00417355947397665163)60:0.00103242960978340440)52:0.00107181727479454809,D493:0.00485912828765672992)66:0.00158471844973168238,(D442:0.00041635204646733572,D443:0.00048627772675294869)100:0.00506697444141179960)67:0.00143579775081985870)100:0.03148811325406269956,((D514:0.01424207502940442842,D404:0.01306519222040760687)100:0.01758580083489572760,(Z34695:0.00821905422877811619,((D416:0.00477496164678878170,D538:0.00462439406809163171)100:0.01065806313189774854,(D421:0.01082824167851583093,((D525:0.00480447450161167449,D411:0.00564181036733082258)100:0.00496937429105684999,(D401:0.00556221657748271359,(D512:0.00492146046751813608,D506:0.00622695981229241802)42:0.00113020011940849919)100:0.00469986651763458583)100:0.00529367131253197145)100:0.00321020082282258163)100:0.00688436415117265124)100:0.01449851541023229086)100:0.00405018182521758516)100:0.00375367038092076083)100:0.03702598719831196039)100:0.00536240775257579294,D20:0.00031204497108164504)100:0.00353151762695124794)85:0.00103850410007826251)50:0.00080665490235170396)76:0.00098243202978125698,D409:0.00361173981234330079);
end;

begin figtree;
	set appearance.backgroundColorAttribute="Default";
	set appearance.backgroundColour=#-1;
	set appearance.branchColorAttribute="User selection";
	set appearance.branchLineWidth=2.0;
	set appearance.branchMinLineWidth=0.0;
	set appearance.branchWidthAttribute="Fixed";
	set appearance.foregroundColour=#-16777216;
	set appearance.selectionColour=#-2144520576;
	set branchLabels.colorAttribute="User selection";
	set branchLabels.displayAttribute="Branch times";
	set branchLabels.fontName="sansserif";
	set branchLabels.fontSize=8;
	set branchLabels.fontStyle=0;
	set branchLabels.isShown=false;
	set branchLabels.significantDigits=4;
	set layout.expansion=505;
	set layout.layoutType="RECTILINEAR";
	set layout.zoom=0;
	set legend.attribute="label";
	set legend.fontSize=10.0;
	set legend.isShown=false;
	set legend.significantDigits=4;
	set nodeBars.barWidth=4.0;
	set nodeBars.displayAttribute=null;
	set nodeBars.isShown=false;
	set nodeLabels.colorAttribute="User selection";
	set nodeLabels.displayAttribute="label";
	set nodeLabels.fontName="sansserif";
	set nodeLabels.fontSize=9;
	set nodeLabels.fontStyle=0;
	set nodeLabels.isShown=true;
	set nodeLabels.significantDigits=4;
	set nodeShape.colourAttribute="User selection";
	set nodeShape.isShown=false;
	set nodeShape.minSize=10.0;
	set nodeShape.scaleType=Width;
	set nodeShape.shapeType=Circle;
	set nodeShape.size=4.0;
	set nodeShape.sizeAttribute="Fixed";
	set polarLayout.alignTipLabels=false;
	set polarLayout.angularRange=0;
	set polarLayout.rootAngle=0;
	set polarLayout.rootLength=100;
	set polarLayout.showRoot=true;
	set radialLayout.spread=0.0;
	set rectilinearLayout.alignTipLabels=false;
	set rectilinearLayout.curvature=0;
	set rectilinearLayout.rootLength=100;
	set scale.offsetAge=0.0;
	set scale.rootAge=1.0;
	set scale.scaleFactor=1.0;
	set scale.scaleRoot=false;
	set scaleAxis.automaticScale=true;
	set scaleAxis.fontSize=8.0;
	set scaleAxis.isShown=false;
	set scaleAxis.lineWidth=1.0;
	set scaleAxis.majorTicks=1.0;
	set scaleAxis.origin=0.0;
	set scaleAxis.reverseAxis=false;
	set scaleAxis.showGrid=true;
	set scaleBar.automaticScale=true;
	set scaleBar.fontSize=10.0;
	set scaleBar.isShown=true;
	set scaleBar.lineWidth=1.0;
	set scaleBar.scaleRange=0.0;
	set tipLabels.colorAttribute="User selection";
	set tipLabels.displayAttribute="Names";
	set tipLabels.fontName="Calibri";
	set tipLabels.fontSize=14;
	set tipLabels.fontStyle=0;
	set tipLabels.isShown=true;
	set tipLabels.significantDigits=4;
	set trees.order=false;
	set trees.orderType="increasing";
	set trees.rooting=true;
	set trees.rootingType="Midpoint";
	set trees.transform=false;
	set trees.transformType="cladogram";
end;

#NEXUS
begin taxa;
	dimensions ntax=25;
	taxlabels
	D285[&!color=#0b086e]
	D324[&!color=#2b43cc]
	D330[&!color=#c2150c]
	D351[&!color=#c2150c]
	D357[&!color=#2b43cc]
	D384[&!color=#2b43cc]
	D415[&!color=#0b086e]
	D422[&!color=#a427ab]
	D435[&!color=#0b086e]
	D438[&!color=#2b43cc]
	D441[&!color=#c2150c]
	D445[&!color=#c2150c]
	D449[&!color=#a427ab]
	D451[&!color=#a427ab]
	D453[&!color=#db8514]
	D457[&!color=#0b086e]
	D460[&!color=#2b43cc]
	D494[&!color=#a427ab]
	D509[&!color=#c2150c]
	D518[&!color=#c2150c]
	D526[&!color=#0b086e]
	D536[&!color=#0b086e]
	D61[&!color=#0b086e]
	D63[&!color=#db8514]
	R41341[&!color=#2b43cc]
;
end;

begin trees;
	tree tree_1 = [&R] ((D435:0.00168031363539703133,((((((D453:0.00117691089407562992,D63:0.00124094709371483825)100:0.00800821637987491480,(D330:0.00307006640587097722,(D518:0.00142136610780794819,((D509:0.00134665531387663409,D445:0.00133742558215604315)67:0.00038937570134932250,(D441:0.00142066609613812405,D351:0.00139998900188462627)61:0.00039582729824113282)72:0.00044645701252216780)100:0.00216046244917855214)100:0.00703918566719723138)100:0.00143101622757500638,(D451:0.00313741639398987292,(D494:0.00131747101182610039,(D449:0.00129173118122559633,D422:0.00105656901536550362)87:0.00038408150306424010)100:0.00182944639853105102)100:0.04261671246192819118)100:0.00345010731381421550,((D324:0.00288203998210021656,D357:0.00289617135455035816)100:0.00076023795763391290,(PAL236:0.00218931517682565899,(D460:0.00197393739341025776,(D384:0.00168079687813689287,D438:0.00176259323325838289)79:0.00038454209391681994)100:0.00058968527413954782)100:0.00247405792000931091)100:0.00110145047970969722)100:0.00203188891481947921,D457:0.00322141229140322522)100:0.00180502824644900614,(D536:0.00157338125154687708,D61:0.00167016214556952084)36:0.00034962871359422141)38:0.00038151727015345532)38:0.00039432557196871263,(D285:0.00173523434943983579,D526:0.00155347969707508426)35:0.00030479668753215445,D415:0.00148653108091091439);
end;

begin figtree;
	set appearance.backgroundColorAttribute="Default";
	set appearance.backgroundColour=#ffffff;
	set appearance.branchColorAttribute="User selection";
	set appearance.branchColorGradient=false;
	set appearance.branchLineWidth=2.0;
	set appearance.branchMinLineWidth=0.0;
	set appearance.branchWidthAttribute="Fixed";
	set appearance.foregroundColour=#000000;
	set appearance.hilightingGradient=false;
	set appearance.selectionColour=#2d3680;
	set branchLabels.colorAttribute="User selection";
	set branchLabels.displayAttribute="Branch times";
	set branchLabels.fontName="sansserif";
	set branchLabels.fontSize=8;
	set branchLabels.fontStyle=0;
	set branchLabels.isShown=false;
	set branchLabels.significantDigits=4;
	set layout.expansion=0;
	set layout.layoutType="RECTILINEAR";
	set layout.zoom=0;
	set legend.attribute="label";
	set legend.fontSize=10.0;
	set legend.isShown=false;
	set legend.significantDigits=4;
	set nodeBars.barWidth=4.0;
	set nodeBars.displayAttribute=null;
	set nodeBars.isShown=false;
	set nodeLabels.colorAttribute="User selection";
	set nodeLabels.displayAttribute="label";
	set nodeLabels.fontName="sansserif";
	set nodeLabels.fontSize=10;
	set nodeLabels.fontStyle=0;
	set nodeLabels.isShown=true;
	set nodeLabels.significantDigits=4;
	set nodeShapeExternal.colourAttribute="User selection";
	set nodeShapeExternal.isShown=false;
	set nodeShapeExternal.minSize=10.0;
	set nodeShapeExternal.scaleType=Width;
	set nodeShapeExternal.shapeType=Circle;
	set nodeShapeExternal.size=4.0;
	set nodeShapeExternal.sizeAttribute="Fixed";
	set nodeShapeInternal.colourAttribute="User selection";
	set nodeShapeInternal.isShown=false;
	set nodeShapeInternal.minSize=10.0;
	set nodeShapeInternal.scaleType=Width;
	set nodeShapeInternal.shapeType=Circle;
	set nodeShapeInternal.size=4.0;
	set nodeShapeInternal.sizeAttribute="Fixed";
	set polarLayout.alignTipLabels=false;
	set polarLayout.angularRange=0;
	set polarLayout.rootAngle=0;
	set polarLayout.rootLength=100;
	set polarLayout.showRoot=true;
	set radialLayout.spread=0.0;
	set rectilinearLayout.alignTipLabels=false;
	set rectilinearLayout.curvature=0;
	set rectilinearLayout.rootLength=100;
	set scale.offsetAge=0.0;
	set scale.rootAge=1.0;
	set scale.scaleFactor=1.0;
	set scale.scaleRoot=false;
	set scaleAxis.automaticScale=true;
	set scaleAxis.fontSize=8.0;
	set scaleAxis.isShown=false;
	set scaleAxis.lineWidth=1.0;
	set scaleAxis.majorTicks=1.0;
	set scaleAxis.minorTicks=0.5;
	set scaleAxis.origin=0.0;
	set scaleAxis.reverseAxis=false;
	set scaleAxis.showGrid=true;
	set scaleBar.automaticScale=true;
	set scaleBar.fontSize=10.0;
	set scaleBar.isShown=true;
	set scaleBar.lineWidth=1.0;
	set scaleBar.scaleRange=0.0;
	set tipLabels.colorAttribute="User selection";
	set tipLabels.displayAttribute="Names";
	set tipLabels.fontName="Calibri";
	set tipLabels.fontSize=14;
	set tipLabels.fontStyle=0;
	set tipLabels.isShown=true;
	set tipLabels.significantDigits=4;
	set trees.order=false;
	set trees.orderType="increasing";
	set trees.rooting=true;
	set trees.rootingType="User Selection";
	set trees.transform=false;
	set trees.transformType="cladogram";
end;#NEXUS
begin taxa;
	dimensions ntax=69;
	taxlabels
	D280[&!color=#-10001552]
	D297[&!color=#-10001552]
	D430[&!color=#-10001552]
	D508[&!color=#-10146125]
	D427[&!color=#-10146125]
	Z34665[&!color=#-10146125]
	D425[&!color=#-10146125]
	D420[&!color=#-10146125]
	D419[&!color=#-15460506]
	D392[&!color=#-15460506]
	D437[&!color=#-15460506]
	D487[&!color=#-14469413]
	D432[&!color=#-14469413]
	D489[&!color=#-14469413]
	D433[&!color=#-14469413]
	Z34706[&!color=#-14469413]
	D515[&!color=#-14469413]
	D312[&!color=#-14469413]
	D302[&!color=#-14469413]
	D507[&!color=#-14469413]
	D339[&!color=#-14469413]
	D527[&!color=#-14469413]
	D2[&!color=#-14469413]
	D439[&!color=#-14469413]
	D429[&!color=#-14469413]
	Z34643[&!color=#-15460506]
	D531[&!color=#-15460506]
	D540[&!color=#-15460506]
	D455[&!color=#-15460506]
	Z34681[&!color=#-15460506]
	D329[&!color=#-3405052]
	D524[&!color=#-3405052]
	D537[&!color=#-3405052]
	D492[&!color=#-3405052]
	D511[&!color=#-3405052]
	D19[&!color=#-3405052]
	D505[&!color=#-3405052]
	D496[&!color=#-3405052]
	D403[&!color=#-3405052]
	D500[&!color=#-3405052]
	Z33623[&!color=#-3405052]
	D517[&!color=#-3405052]
	D450[&!color=#-3405052]
	D465[&!color=#-3405052]
	D442[&!color=#-14109379]
	D443[&!color=#-14109379]
	D493[&!color=#-14109379]
	D473[&!color=#-14109379]
	D513[&!color=#-14109379]
	D485[&!color=#-14109379]
	D413[&!color=#-14109379]
	D512[&!color=#-3384545]
	D401[&!color=#-3384545]
	D506[&!color=#-3384545]
	D411[&!color=#-3384545]
	D525[&!color=#-3384545]
	D421[&!color=#-3384545]
	D538[&!color=#-3384545]
	D416[&!color=#-3384545]
	Z34695[&!color=#-3384545]
	D514
	D404
	D382[&!color=#-3388489]
	D118[&!color=#-3388489]
	D80[&!color=#-3388489]
	D409[&!color=#-3388489]
	D115[&!color=#-3388489]
	D20[&!color=#-3388489]
	D444[&!color=#-3388489]
;
end;

begin trees;
	tree tree_1 = [&R] ((D382:0.00110568153829582443,(D409:0.00122373230619495193,(D80:0.00125342222953722443,(D20:0.00015009391911989558,(((((Z34695:0.00262535006776565749,((D421:0.00360658685720388703,((D525:0.00162230088708891591,D411:0.00179587173936123943)100:0.00165860542593094119,(D401:0.00182798308145982048,(D512:0.00163264190460325320,D506:0.00185679297436909725)59:0.00037249887663402072)100:0.00150075192934125438)100:0.00178376614290330139)100:0.00110148535546630605,(D416:0.00162947810205721680,D538:0.00157514705158748759)100:0.00346449268028718900)100:0.00224310524408155099)100:0.00475527089053395455,(D514:0.00460914601629264665,D404:0.00425970290925014455)100:0.00580293631443450867)97:0.00130497499100425715,((D442:0.00012026098019482514,D443:0.00011546413256575186)100:0.00156741739726737285,((D493:0.00161601223391652222,(D513:0.00152592672151406197,(D413:0.00154626736973296217,D485:0.00155360771454214185)38:0.00037292563665811086)31:0.00034809218796491527)56:0.00046215329343797068,D473:0.00156899712285769009)61:0.00051121156255548583)100:0.01026692034361662703)100:0.00131867927537677294,((((D419:0.00664665231765492522,((D437:0.00145660801276607603,D392:0.00158100268871030078)100:0.00484432930545339400,((((D531:0.00192026684610616225,(D455:0.00153057528868273457,D540:0.00171877825977269361)100:0.00067348434292795027)100:0.00151208751798877781,Z34681:0.00196564003358837194)100:0.00131526453664723730,Z34643:0.00205585739312433725)84:0.00137323653398678568,((Z34706:0.00188318599857526491,((((D439:0.00156020124115920826,D312:0.00141072178377067508)66:0.00048178977272416400,(D302:0.00167730346361447493,D515:0.00155325244126176929)38:0.00037913463263750455)37:0.00046173041159391562,(D527:0.00171280049701968604,(D507:0.00170302219961164514,D339:0.00127864412794627489)98:0.00044278337661495486)33:0.00038026757079696232)90:0.00044096539969923343,D429:0.00180939290456472016)98:0.00051035110363702944)100:0.00123679902328063351,((D432:0.00178053455630686999,(D489:0.00164039725467695729,D487:0.00168457581320759393)39:0.00040306035808679742)52:0.00048672281081738354,D433:0.00180133996171934836)100:0.00165511177775275750)100:0.00238744842818397430)100:0.00197906245729568631)100:0.00121965194427424406)100:0.00231079196564526424,(D508:0.00301931112348950356,(((D427:0.00124207914543019121,Z34665:0.00157483644431612385)99:0.00046735315340345899,D420:0.00137111730467646639)68:0.00046990709776828678,D425:0.00133210111147489488)100:0.00221720873401819044)100:0.00641359530344322651)100:0.00492279310186891951,(D329:0.00572631010938647565,((((D500:0.00199785965056417875,D403:0.00165298206332143544)63:0.00048581458308371818,(D505:0.00188512335046757645,D496:0.00173367575695955109)33:0.00041515005176098583)100:0.00069503689003984109,(D19:0.00174823067883413423,(D524:0.00178946819995875464,(D511:0.00168709461664747276,(D537:0.00152618520415383208,D492:0.00158137639269858112)91:0.00037443959056908182)97:0.00051742122622992271)100:0.00092910082546964899)100:0.00074392962949945294)100:0.00079241843208397377,((Z33623:0.00189111043917490726,D450:0.00172535980116944772)91:0.00046946833575061742,(D517:0.00171317051158537820,D465:0.00159567740092438353)47:0.00044969900116339877)100:0.00096616154355791807)100:0.00392906725455021127)100:0.00841773687607860407)98:0.00119509470042618391,((D430:0.00109572013928367412,D297:0.00109743942680537942)100:0.00050862286915075790,D280:0.00126377961235945723)100:0.01149999554206196026)97:0.00077952201942377113)100:0.01165106541693109420,D2:0.00182440642118338677)100:0.00200843933643521594)100:0.00115545704893672482)47:0.00034275115843736216)31:0.00029221344693451662)36:0.00028754845622398344,(D115:0.00121780006311114912,D118:0.00102530050958090160)39:0.00023362893207276686,D444:0.00103288197279753375);
end;

begin figtree;
	set appearance.backgroundColorAttribute="Default";
	set appearance.backgroundColour=#-1;
	set appearance.branchColorAttribute="User selection";
	set appearance.branchLineWidth=2.0;
	set appearance.branchMinLineWidth=0.0;
	set appearance.branchWidthAttribute="Fixed";
	set appearance.foregroundColour=#-16777216;
	set appearance.selectionColour=#-2144520576;
	set branchLabels.colorAttribute="User selection";
	set branchLabels.displayAttribute="Branch times";
	set branchLabels.fontName="sansserif";
	set branchLabels.fontSize=8;
	set branchLabels.fontStyle=0;
	set branchLabels.isShown=false;
	set branchLabels.significantDigits=4;
	set layout.expansion=505;
	set layout.layoutType="RECTILINEAR";
	set layout.zoom=0;
	set legend.attribute="label";
	set legend.fontSize=10.0;
	set legend.isShown=false;
	set legend.significantDigits=4;
	set nodeBars.barWidth=4.0;
	set nodeBars.displayAttribute=null;
	set nodeBars.isShown=false;
	set nodeLabels.colorAttribute="User selection";
	set nodeLabels.displayAttribute="label";
	set nodeLabels.fontName="sansserif";
	set nodeLabels.fontSize=9;
	set nodeLabels.fontStyle=0;
	set nodeLabels.isShown=true;
	set nodeLabels.significantDigits=4;
	set nodeShape.colourAttribute="User selection";
	set nodeShape.isShown=false;
	set nodeShape.minSize=10.0;
	set nodeShape.scaleType=Width;
	set nodeShape.shapeType=Circle;
	set nodeShape.size=4.0;
	set nodeShape.sizeAttribute="Fixed";
	set polarLayout.alignTipLabels=false;
	set polarLayout.angularRange=0;
	set polarLayout.rootAngle=0;
	set polarLayout.rootLength=100;
	set polarLayout.showRoot=true;
	set radialLayout.spread=0.0;
	set rectilinearLayout.alignTipLabels=false;
	set rectilinearLayout.curvature=0;
	set rectilinearLayout.rootLength=100;
	set scale.offsetAge=0.0;
	set scale.rootAge=1.0;
	set scale.scaleFactor=1.0;
	set scale.scaleRoot=false;
	set scaleAxis.automaticScale=true;
	set scaleAxis.fontSize=8.0;
	set scaleAxis.isShown=false;
	set scaleAxis.lineWidth=1.0;
	set scaleAxis.majorTicks=1.0;
	set scaleAxis.origin=0.0;
	set scaleAxis.reverseAxis=false;
	set scaleAxis.showGrid=true;
	set scaleBar.automaticScale=true;
	set scaleBar.fontSize=10.0;
	set scaleBar.isShown=true;
	set scaleBar.lineWidth=1.0;
	set scaleBar.scaleRange=0.0;
	set tipLabels.colorAttribute="User selection";
	set tipLabels.displayAttribute="Names";
	set tipLabels.fontName="Calibri";
	set tipLabels.fontSize=14;
	set tipLabels.fontStyle=0;
	set tipLabels.isShown=true;
	set tipLabels.significantDigits=4;
	set trees.order=false;
	set trees.orderType="increasing";
	set trees.rooting=true;
	set trees.rootingType="Midpoint";
	set trees.transform=false;
	set trees.transformType="cladogram";
end;

#NEXUS
begin taxa;
	dimensions ntax=25;
	taxlabels
	D285[&!color=#0b086e]
	D324[&!color=#2b43cc]
	D330[&!color=#c2150c]
	D351[&!color=#c2150c]
	D357[&!color=#2b43cc]
	D384[&!color=#2b43cc]
	D415[&!color=#0b086e]
	D422[&!color=#a427ab]
	D435[&!color=#0b086e]
	D438[&!color=#2b43cc]
	D441[&!color=#c2150c]
	D445[&!color=#c2150c]
	D449[&!color=#a427ab]
	D451[&!color=#a427ab]
	D453[&!color=#db8514]
	D457[&!color=#0b086e]
	D460[&!color=#2b43cc]
	D494[&!color=#a427ab]
	D509[&!color=#c2150c]
	D518[&!color=#c2150c]
	D526[&!color=#0b086e]
	D536[&!color=#0b086e]
	D61[&!color=#0b086e]
	D63[&!color=#db8514]
	R41341[&!color=#2b43cc]
;
end;

begin trees;
	tree tree_1 = [&R] ((D449:0.00115737388896682914,D422:0.00082626732314708482)47:0.00026770098617061381,(D451:0.00264813254910113358,(((D453:0.00070059378183975722,D63:0.00091630254747375158)100:0.00505155497225235218,(D330:0.00195248201321081066,(D509:0.00090207246744168450,(((D445:0.00088473900516766713,D441:0.00083844852903269893)50:0.00023728533251224154,D518:0.00099158159379061613)28:0.00020276731976522422,D351:0.00092693064754048474)34:0.00028785691432077867)100:0.00147806800683849215)100:0.00452255070502028973)100:0.00120386551773016552,(((D438:0.00095712134299807115,(D460:0.00123466166715375126,(D384:0.00091839607924677020,PAL236:0.00122527418529614837)31:0.00026951976745780268)67:0.00029021614495417181)100:0.00156186749655416496,(D324:0.00195488228775088585,D357:0.00179044714460899223)94:0.00048549947761111724)100:0.00071331708101710154,(D457:0.00197278850376755941,(D536:0.00108539611966807208,((D526:0.00088671266371384734,D61:0.00110569802640106689)59:0.00022830416678457967,(D285:0.00102142599231240484,(D415:0.00071679750075134797,D435:0.00089212683663874258)68:0.00023927615903617701)52:0.00024070151483216381)91:0.00030186146572468083)100:0.00100412028511839184)100:0.00141622454590601874)100:0.00216373606320488521)100:0.03534804789732300806)100:0.00164604560770350238,D494:0.00105133605657820452);
end;

begin figtree;
	set appearance.backgroundColorAttribute="Default";
	set appearance.backgroundColour=#ffffff;
	set appearance.branchColorAttribute="User selection";
	set appearance.branchColorGradient=false;
	set appearance.branchLineWidth=2.0;
	set appearance.branchMinLineWidth=0.0;
	set appearance.branchWidthAttribute="Fixed";
	set appearance.foregroundColour=#000000;
	set appearance.hilightingGradient=false;
	set appearance.selectionColour=#2d3680;
	set branchLabels.colorAttribute="User selection";
	set branchLabels.displayAttribute="Branch times";
	set branchLabels.fontName="sansserif";
	set branchLabels.fontSize=8;
	set branchLabels.fontStyle=0;
	set branchLabels.isShown=false;
	set branchLabels.significantDigits=4;
	set layout.expansion=0;
	set layout.layoutType="RECTILINEAR";
	set layout.zoom=0;
	set legend.attribute="label";
	set legend.fontSize=10.0;
	set legend.isShown=false;
	set legend.significantDigits=4;
	set nodeBars.barWidth=4.0;
	set nodeBars.displayAttribute=null;
	set nodeBars.isShown=false;
	set nodeLabels.colorAttribute="User selection";
	set nodeLabels.displayAttribute="label";
	set nodeLabels.fontName="sansserif";
	set nodeLabels.fontSize=10;
	set nodeLabels.fontStyle=0;
	set nodeLabels.isShown=true;
	set nodeLabels.significantDigits=4;
	set nodeShapeExternal.colourAttribute="User selection";
	set nodeShapeExternal.isShown=false;
	set nodeShapeExternal.minSize=10.0;
	set nodeShapeExternal.scaleType=Width;
	set nodeShapeExternal.shapeType=Circle;
	set nodeShapeExternal.size=4.0;
	set nodeShapeExternal.sizeAttribute="Fixed";
	set nodeShapeInternal.colourAttribute="User selection";
	set nodeShapeInternal.isShown=false;
	set nodeShapeInternal.minSize=10.0;
	set nodeShapeInternal.scaleType=Width;
	set nodeShapeInternal.shapeType=Circle;
	set nodeShapeInternal.size=4.0;
	set nodeShapeInternal.sizeAttribute="Fixed";
	set polarLayout.alignTipLabels=false;
	set polarLayout.angularRange=0;
	set polarLayout.rootAngle=0;
	set polarLayout.rootLength=100;
	set polarLayout.showRoot=true;
	set radialLayout.spread=0.0;
	set rectilinearLayout.alignTipLabels=false;
	set rectilinearLayout.curvature=0;
	set rectilinearLayout.rootLength=100;
	set scale.offsetAge=0.0;
	set scale.rootAge=1.0;
	set scale.scaleFactor=1.0;
	set scale.scaleRoot=false;
	set scaleAxis.automaticScale=true;
	set scaleAxis.fontSize=8.0;
	set scaleAxis.isShown=false;
	set scaleAxis.lineWidth=1.0;
	set scaleAxis.majorTicks=1.0;
	set scaleAxis.minorTicks=0.5;
	set scaleAxis.origin=0.0;
	set scaleAxis.reverseAxis=false;
	set scaleAxis.showGrid=true;
	set scaleBar.automaticScale=true;
	set scaleBar.fontSize=10.0;
	set scaleBar.isShown=true;
	set scaleBar.lineWidth=1.0;
	set scaleBar.scaleRange=0.0;
	set tipLabels.colorAttribute="User selection";
	set tipLabels.displayAttribute="Names";
	set tipLabels.fontName="Calibri";
	set tipLabels.fontSize=14;
	set tipLabels.fontStyle=0;
	set tipLabels.isShown=true;
	set tipLabels.significantDigits=4;
	set trees.order=false;
	set trees.orderType="increasing";
	set trees.rooting=true;
	set trees.rootingType="User Selection";
	set trees.transform=false;
	set trees.transformType="cladogram";
end;#NEXUS
begin taxa;
	dimensions ntax=69;
	taxlabels
	D280[&!color=#-10001552]
	D297[&!color=#-10001552]
	D430[&!color=#-10001552]
	D508[&!color=#-10146125]
	D427[&!color=#-10146125]
	Z34665[&!color=#-10146125]
	D425[&!color=#-10146125]
	D420[&!color=#-10146125]
	D419[&!color=#-15460506]
	D392[&!color=#-15460506]
	D437[&!color=#-15460506]
	D487[&!color=#-14469413]
	D432[&!color=#-14469413]
	D489[&!color=#-14469413]
	D433[&!color=#-14469413]
	Z34706[&!color=#-14469413]
	D515[&!color=#-14469413]
	D312[&!color=#-14469413]
	D302[&!color=#-14469413]
	D507[&!color=#-14469413]
	D339[&!color=#-14469413]
	D527[&!color=#-14469413]
	D2[&!color=#-14469413]
	D439[&!color=#-14469413]
	D429[&!color=#-14469413]
	Z34643[&!color=#-15460506]
	D531[&!color=#-15460506]
	D540[&!color=#-15460506]
	D455[&!color=#-15460506]
	Z34681[&!color=#-15460506]
	D329[&!color=#-3405052]
	D524[&!color=#-3405052]
	D537[&!color=#-3405052]
	D492[&!color=#-3405052]
	D511[&!color=#-3405052]
	D19[&!color=#-3405052]
	D505[&!color=#-3405052]
	D496[&!color=#-3405052]
	D403[&!color=#-3405052]
	D500[&!color=#-3405052]
	Z33623[&!color=#-3405052]
	D517[&!color=#-3405052]
	D450[&!color=#-3405052]
	D465[&!color=#-3405052]
	D442[&!color=#-14109379]
	D443[&!color=#-14109379]
	D493[&!color=#-14109379]
	D473[&!color=#-14109379]
	D513[&!color=#-14109379]
	D485[&!color=#-14109379]
	D413[&!color=#-14109379]
	D512[&!color=#-3384545]
	D401[&!color=#-3384545]
	D506[&!color=#-3384545]
	D411[&!color=#-3384545]
	D525[&!color=#-3384545]
	D421[&!color=#-3384545]
	D538[&!color=#-3384545]
	D416[&!color=#-3384545]
	Z34695[&!color=#-3384545]
	D514
	D404
	D382[&!color=#-3388489]
	D118[&!color=#-3388489]
	D80[&!color=#-3388489]
	D409[&!color=#-3388489]
	D115[&!color=#-3388489]
	D20[&!color=#-3388489]
	D444[&!color=#-3388489]
;
end;

begin trees;
	tree tree_1 = [&R] (D115:0.00083480188255533614,((D382:0.00070650351310230384,D20:0.00086536070507555623)2:0.00017402871555684959,(D80:0.00102516720682577873,(D444:0.00073370762295313591,(D118:0.00066497230606408998,(((((((D538:0.00118991375425220487,D416:0.00111628876588247658)100:0.00301338311813246574,(D421:0.00269443140115523073,(((D525:0.00122623557438715047,D411:0.00127630309365752521)100:0.00164998640451278328,(D401:0.00142117834787321368,D512:0.00137116499626123542)54:0.00088821870911024250)0:0.00025183231919227413,D506:0.00183297364432758489)100:0.00161559305888934546)91:0.00084175802215664334)97:0.00172593347516137251,Z34695:0.00176907919265054591)100:0.00422740713498391627,(D514:0.00403861231546017840,D404:0.00358667406499402685)100:0.00460303443427210676)92:0.00120195949422445677,((((D493:0.00101211886329842906,D513:0.00100198464944465325)27:0.00027271523180224470,D485:0.00118167828861391816)37:0.00041243909672531126,((D443:0.00007966781304425899,D442:0.00006029863891574083)100:0.00118059910305638944,D413:0.00115543831415042980)36:0.00039388601369148314)52:0.00041020754674443651,D473:0.00100878188106978662)100:0.00825637726030812799)99:0.00117636083471117257,(D329:0.00487013349572999396,(((D517:0.00127291954583147872,(D450:0.00140123543824456783,D465:0.00115427773802526351)11:0.00027686128592444058)32:0.00030483104510594262,Z33623:0.00178581705863456192)97:0.00060673973545597728,((D19:0.00121754706586267168,((D511:0.00117604926818119316,(D537:0.00103279789056770423,D492:0.00111534823531926923)99:0.00041200211070520072)97:0.00042442627259237764,D524:0.00124982746113000030)100:0.00070902153178240012)99:0.00059243943815397572,(((D496:0.00117817766846337849,D505:0.00130938260914891338)47:0.00032312632277179044,D403:0.00139654973740691545)16:0.00026548310670889021,D500:0.00171737023114421224)97:0.00046061100349950118)99:0.00063935067427586996)100:0.00348425539986679670)100:0.00729537263948239721)0:0.00047682618255201226,(((((D392:0.00122892165751041114,D437:0.00116126662235196227)100:0.00398047523491678809,(((((D540:0.00127541682022549638,D455:0.00106368232333463905)61:0.00043808417434455674,D531:0.00143503279539893632)100:0.00139634900562099701,Z34681:0.00129656143485118078)100:0.00122478911735147186,Z34643:0.00129893016787663036)73:0.00117091943654756858,((Z34706:0.00136271010463261534,(((((D507:0.00120352300877459993,D302:0.00115279121787959437)25:0.00027945799181258767,D515:0.00120079597221933601)8:0.00029430518449854179,((D527:0.00131448463384996371,(D2:0.00115498238292684446,D439:0.00102619571388223429)86:0.00029024902218403756)19:0.00024232904434285627,D339:0.00110844879278200990)12:0.00029986413319605862)5:0.00027879140896874973,D312:0.00120021912966225661)49:0.00028699093636289861,D429:0.00121266638038447960)90:0.00032454779571040594)100:0.00098034547913519818,((D432:0.00110165667498353815,D489:0.00117375041951972895)82:0.00051425835931763551,(D487:0.00123708304913460886,D433:0.00137464561315064145)46:0.00039463611709827484)100:0.00128056361866654353)100:0.00191572593037356124)100:0.00176238274717105663)100:0.00105281503841766588,D419:0.00537511443444846533)100:0.00183711170539220211,(D508:0.00232661953168545417,((D420:0.00102757477617558264,D425:0.00099072847897343662)32:0.00031238576202024615,(Z34665:0.00121327865457700190,D427:0.00101315340510114071)75:0.00037830868888321973)100:0.00200143329378458124)100:0.00517171275443756556)100:0.00416502677056532818,(D280:0.00093858239862441536,(D430:0.00097418730567524830,D297:0.00097613849350509311)74:0.00035233032591465251)100:0.00910970874137673713)0:0.00076180763796104779)100:0.01119097646656604800)1:0.00015519747203100509)29:0.00028335729211951334)7:0.00021156374175219995)16:0.00019461926780479249,D409:0.00076888711639087968);
end;

begin figtree;
	set appearance.backgroundColorAttribute="Default";
	set appearance.backgroundColour=#-1;
	set appearance.branchColorAttribute="User selection";
	set appearance.branchLineWidth=2.0;
	set appearance.branchMinLineWidth=0.0;
	set appearance.branchWidthAttribute="Fixed";
	set appearance.foregroundColour=#-16777216;
	set appearance.selectionColour=#-2144520576;
	set branchLabels.colorAttribute="User selection";
	set branchLabels.displayAttribute="Branch times";
	set branchLabels.fontName="sansserif";
	set branchLabels.fontSize=8;
	set branchLabels.fontStyle=0;
	set branchLabels.isShown=false;
	set branchLabels.significantDigits=4;
	set layout.expansion=505;
	set layout.layoutType="RECTILINEAR";
	set layout.zoom=0;
	set legend.attribute="label";
	set legend.fontSize=10.0;
	set legend.isShown=false;
	set legend.significantDigits=4;
	set nodeBars.barWidth=4.0;
	set nodeBars.displayAttribute=null;
	set nodeBars.isShown=false;
	set nodeLabels.colorAttribute="User selection";
	set nodeLabels.displayAttribute="label";
	set nodeLabels.fontName="sansserif";
	set nodeLabels.fontSize=9;
	set nodeLabels.fontStyle=0;
	set nodeLabels.isShown=true;
	set nodeLabels.significantDigits=4;
	set nodeShape.colourAttribute="User selection";
	set nodeShape.isShown=false;
	set nodeShape.minSize=10.0;
	set nodeShape.scaleType=Width;
	set nodeShape.shapeType=Circle;
	set nodeShape.size=4.0;
	set nodeShape.sizeAttribute="Fixed";
	set polarLayout.alignTipLabels=false;
	set polarLayout.angularRange=0;
	set polarLayout.rootAngle=0;
	set polarLayout.rootLength=100;
	set polarLayout.showRoot=true;
	set radialLayout.spread=0.0;
	set rectilinearLayout.alignTipLabels=false;
	set rectilinearLayout.curvature=0;
	set rectilinearLayout.rootLength=100;
	set scale.offsetAge=0.0;
	set scale.rootAge=1.0;
	set scale.scaleFactor=1.0;
	set scale.scaleRoot=false;
	set scaleAxis.automaticScale=true;
	set scaleAxis.fontSize=8.0;
	set scaleAxis.isShown=false;
	set scaleAxis.lineWidth=1.0;
	set scaleAxis.majorTicks=1.0;
	set scaleAxis.origin=0.0;
	set scaleAxis.reverseAxis=false;
	set scaleAxis.showGrid=true;
	set scaleBar.automaticScale=true;
	set scaleBar.fontSize=10.0;
	set scaleBar.isShown=true;
	set scaleBar.lineWidth=1.0;
	set scaleBar.scaleRange=0.0;
	set tipLabels.colorAttribute="User selection";
	set tipLabels.displayAttribute="Names";
	set tipLabels.fontName="Calibri";
	set tipLabels.fontSize=14;
	set tipLabels.fontStyle=0;
	set tipLabels.isShown=true;
	set tipLabels.significantDigits=4;
	set trees.order=false;
	set trees.orderType="increasing";
	set trees.rooting=true;
	set trees.rootingType="Midpoint";
	set trees.transform=false;
	set trees.transformType="cladogram";
end;
